# Supplementary material for: The light response in chickens divergently selected for feather pecking behavior reveals mechanistic insights towards psychiatric disorders
Source: Mol Biol Rep. 2021 Dec 26;49(2):1649–54. doi: 10.1007/s11033-021-07111-4 (PMC8825407; doi:10.1007/s11033-021-07111-4)
Supplement: Supplementary file 1 — Supplementary Information S1: Differentially expressed genes in brains of low feather pecking and high feather pecking hens after light stimulation (abs. log2 fold change >1, adj. p-value < 0.01). (XLSX 73 kb) [file 11033_2021_7111_MOESM1_ESM.xlsx]

## Sheet: DEGs_LFP
SYMBOL	baseMean	log2FoldChange	lfcSE	stat	pvalue	padj
CHDSD	352.892	-2.20604	0.137092	-16.0916	2.92092e-58	3.02271e-54
CIART	53.6082	-2.92508	0.193458	-15.1199	1.19654e-51	8.2549e-48
IGSF9B	6447.96	1.02552	0.107194	9.56688	1.10177e-21	3.25763e-18
ACAN	117.731	1.45526	0.157909	9.21581	3.08924e-20	7.99225e-17
SLC7A1	961.905	1.39809	0.174628	8.00609	1.18415e-15	1.63388e-12
NTSR1	102.328	3.70644	0.462863	8.00762	1.16946e-15	1.63388e-12
DNAJC5	351.986	3.81132	0.476002	8.00694	1.17602e-15	1.63388e-12
SPRY3	772.832	1.3594	0.170617	7.96752	1.61885e-15	2.09408e-12
ATP2B4	4261.33	1.75644	0.220775	7.95581	1.77957e-15	2.12227e-12
SDC3	879.431	1.83738	0.232042	7.91831	2.40769e-15	2.62273e-12
SEC14L5	497.696	1.42529	0.180399	7.90079	2.7713e-15	2.74093e-12
ANKRD52	339.465	3.19188	0.409373	7.79701	6.33935e-15	5.70459e-12
HCN1	362.741	1.05349	0.135255	7.78892	6.75866e-15	5.8285e-12
INF2	447.578	1.88509	0.242989	7.75794	8.63175e-15	6.87121e-12
SLC7A5	2274.83	1.1017	0.142804	7.71473	1.21236e-14	8.7809e-12
NSD1	1008.51	1.74925	0.230147	7.60057	2.94825e-14	1.74342e-11
GRK3	2295.03	1.67766	0.222104	7.5535	4.23726e-14	2.43607e-11
ARID5B	332.557	1.63949	0.217508	7.53761	4.78677e-14	2.54551e-11
RALYL	738.059	1.14289	0.152308	7.50377	6.20097e-14	3.03786e-11
PACS2	735.28	1.34949	0.179838	7.50394	6.19259e-14	3.03786e-11
UBTD2	308.096	1.4651	0.195309	7.50145	6.31145e-14	3.03786e-11
P2RY12	124.265	1.1668	0.156123	7.47358	7.80411e-14	3.67095e-11
CAMKK1	1233.4	1.4645	0.197297	7.4228	1.14667e-13	5.16851e-11
CDS2	1918.29	1.65459	0.223639	7.39846	1.37774e-13	5.94066e-11
KCNA2	960.131	2.05254	0.277561	7.39491	1.41503e-13	5.97691e-11
TNS1	1144.54	1.12952	0.153011	7.38194	1.56005e-13	6.33104e-11
CCDC71	343.525	1.29144	0.175645	7.35257	1.94438e-13	7.59298e-11
GLG1	1003.9	2.34014	0.321288	7.28362	3.24991e-13	1.17556e-10
EDA2R	27.6657	1.64932	0.227196	7.25947	3.88621e-13	1.27671e-10
FAXC	411.72	3.72038	0.513299	7.24798	4.23035e-13	1.3393e-10
SMAD3	111.731	1.42253	0.198063	7.18223	6.85854e-13	1.99931e-10
LOC107053678	71.4295	2.33086	0.325708	7.1563	8.28835e-13	2.31816e-10
LOC107052151	244.294	1.80625	0.252606	7.15047	8.64794e-13	2.38648e-10
LSAMP	4171.88	1.02941	0.144842	7.10711	1.18496e-12	3.18509e-10
ALKBH5	695.489	1.06366	0.149709	7.10484	1.20464e-12	3.19646e-10
GPR158	808.825	3.61623	0.511136	7.07489	1.4957e-12	3.86955e-10
HCN4	98.733	1.01992	0.144526	7.05696	1.70183e-12	4.34848e-10
SLC23A2	390.452	3.43293	0.487856	7.03676	1.96766e-12	4.73543e-10
PRIMA1	118.011	2.2022	0.314656	6.99878	2.58209e-12	5.93795e-10
GDA	241.968	5.10964	0.730951	6.9904	2.74096e-12	6.11631e-10
AKT3	471.123	1.66524	0.239318	6.9583	3.44408e-12	7.27368e-10
GPR139	50.8747	1.61593	0.232589	6.94759	3.71571e-12	7.6904e-10
GAD1	2094.02	2.22008	0.319689	6.94451	3.79777e-12	7.78242e-10
PHACTR1	835.687	2.40916	0.347315	6.93654	4.01816e-12	8.07417e-10
TTC14	298.544	1.62324	0.234114	6.93355	4.1042e-12	8.13409e-10
KMT2A	306.58	3.29798	0.476662	6.91892	4.55093e-12	8.80286e-10
TSPAN18	162.044	1.30096	0.188359	6.90682	4.95651e-12	9.3259e-10
GDPD1	580.885	1.02159	0.148665	6.8718	6.33972e-12	1.13115e-09
ASAP2	257.841	1.76985	0.257621	6.87	6.42014e-12	1.13571e-09
MIR1306	22.3461	4.37369	0.637465	6.86107	6.83447e-12	1.18868e-09
CACNA1G	1681.99	1.2231	0.178741	6.84289	7.76138e-12	1.30599e-09
FNIP1	374.485	1.65187	0.241576	6.83789	8.03704e-12	1.34147e-09
STK38L	195.122	2.30559	0.338588	6.80944	9.79805e-12	1.53629e-09
LOC112531964	135.96	3.67834	0.540525	6.80513	1.0096e-11	1.57111e-09
CCND2	196.705	1.73805	0.25549	6.80281	1.02597e-11	1.57708e-09
LOC107053406	142.622	3.16963	0.467558	6.77912	1.20909e-11	1.7623e-09
DYRK1A	209.133	1.82172	0.269176	6.76777	1.30785e-11	1.87976e-09
DOCK3	2940.74	2.12568	0.314477	6.75943	1.38539e-11	1.93739e-09
ABI2	581.05	2.56389	0.379479	6.75635	1.41513e-11	1.95259e-09
DSTYK	596.273	1.23103	0.182566	6.74294	1.55208e-11	2.12738e-09
LOC112531913	69.8212	2.42256	0.360152	6.72649	1.73805e-11	2.33587e-09
BAHD1	277.341	1.23298	0.183522	6.71844	1.83682e-11	2.43697e-09
STAM2	220.597	1.53807	0.229188	6.71096	1.93349e-11	2.53274e-09
ARHGEF12	1354.94	1.41891	0.211693	6.70268	2.04637e-11	2.63379e-09
LDB3	232.86	1.61986	0.242113	6.69049	2.2242e-11	2.78996e-09
TSPAN9	158.361	2.5206	0.376926	6.68725	2.27401e-11	2.81828e-09
C4HCXorf57	184.907	1.88382	0.282672	6.66431	2.6592e-11	3.21856e-09
GABRE	1060.28	1.03321	0.155507	6.64413	3.05007e-11	3.54647e-09
LRIG2	343.272	2.05305	0.309312	6.63745	3.19156e-11	3.66976e-09
SEMA3A	254.919	2.5506	0.384548	6.63271	3.29584e-11	3.74802e-09
ANOS1	141.895	2.92268	0.440625	6.63304	3.28845e-11	3.74802e-09
RREB1	34.4905	2.30383	0.348339	6.61378	3.74637e-11	4.14645e-09
SOGA3	423.216	3.50733	0.530551	6.61072	3.82461e-11	4.15942e-09
LRP8	603.5	1.21013	0.18311	6.60873	3.87622e-11	4.17845e-09
POLR3A	273.609	1.75079	0.265721	6.58885	4.43238e-11	4.68046e-09
AGO4	1055.67	1.5302	0.2331	6.56458	5.21795e-11	5.35043e-09
CCDC149	266.458	1.52237	0.231964	6.56296	5.27502e-11	5.37819e-09
LMBR1	426.452	1.18174	0.180188	6.55837	5.43981e-11	5.519e-09
MFHAS1	386.141	1.09509	0.167069	6.55473	5.57415e-11	5.57576e-09
LMNB2	87.4838	2.69272	0.410736	6.55585	5.53267e-11	5.57576e-09
STK3	121.286	1.04346	0.159229	6.55317	5.63272e-11	5.60483e-09
GLYR1	1197.1	1.01751	0.155403	6.54758	5.84764e-11	5.7583e-09
CHRNA7	330.891	1.04509	0.159628	6.547	5.87043e-11	5.7583e-09
GABRB2	514.258	3.52876	0.539484	6.541	6.111e-11	5.96601e-09
LOC107051736	84.1698	2.74641	0.419932	6.54012	6.14687e-11	5.97285e-09
ITGA1	47.1597	3.2081	0.490847	6.53585	6.32489e-11	6.07054e-09
C1orf210	12.3201	2.5436	0.390094	6.52046	7.00899e-11	6.65436e-09
LMBRD2	161.476	3.1114	0.477309	6.51863	7.09538e-11	6.70562e-09
CCDC180	65.7165	1.58446	0.243137	6.51676	7.18412e-11	6.75862e-09
DICER1	163.894	3.38881	0.520221	6.51417	7.30946e-11	6.81459e-09
RNF169	373.313	1.09023	0.167382	6.51338	7.34781e-11	6.81963e-09
COL26A1	152.264	1.42482	0.218779	6.5126	7.38614e-11	6.82459e-09
LOC107054512	71.2782	3.04359	0.467612	6.5088	7.57513e-11	6.96811e-09
TGFBR3	99.4882	2.43489	0.374165	6.50754	7.63937e-11	6.97868e-09
IPO8	512.28	1.3372	0.205836	6.49642	8.22536e-11	7.33794e-09
CDH7	164.574	1.30813	0.201532	6.4909	8.53251e-11	7.57929e-09
CECR2	93.0506	1.47082	0.226741	6.4868	8.76813e-11	7.68958e-09
PRKCE	1507.72	1.8155	0.279837	6.48771	8.71485e-11	7.68958e-09
TNKS	895.114	2.65034	0.408884	6.4819	9.05765e-11	7.81109e-09
ACAP3	6531.36	1.16285	0.179533	6.47709	9.35101e-11	7.89951e-09
SGSM2	1754.73	1.40752	0.217291	6.4776	9.31907e-11	7.89951e-09
ELMOD2	162.368	1.57879	0.243732	6.47755	9.32226e-11	7.89951e-09
GLRA3	78.3049	2.2109	0.341302	6.47784	9.30465e-11	7.89951e-09
LOC112530493	273.324	1.24645	0.193231	6.45057	1.11433e-10	9.08005e-09
LOC107054475	42.0623	1.61009	0.249641	6.44961	1.12137e-10	9.10159e-09
IFNGR1	144.479	2.44415	0.379409	6.442	1.17912e-10	9.35029e-09
LOC107052275	91.4633	1.09126	0.169529	6.43699	1.21864e-10	9.62679e-09
CALCRL	193.919	1.69397	0.263418	6.43073	1.2699e-10	9.9182e-09
VASH1	464.739	1.47689	0.229735	6.42867	1.28728e-10	9.97856e-09
DYTN	89.0109	2.15105	0.335284	6.41561	1.40257e-10	1.06724e-08
SEMA3E	112.041	1.4902	0.232565	6.40768	1.4775e-10	1.11605e-08
TMEM179	81.9554	5.19505	0.811569	6.40124	1.54125e-10	1.15577e-08
FECH	121.529	1.21956	0.190673	6.39607	1.59429e-10	1.19123e-08
SLC38A2	1666.46	1.81005	0.283253	6.39021	1.65655e-10	1.22887e-08
FBXL18	324.322	1.19383	0.187277	6.37466	1.83367e-10	1.33163e-08
LOC107051609	22.6274	3.34765	0.525283	6.37304	1.8532e-10	1.33878e-08
TNKS2	1175.51	1.0916	0.17172	6.35685	2.05934e-10	1.43027e-08
ZNF618	98.9834	3.67887	0.579322	6.35031	2.14887e-10	1.48251e-08
ITPKA	319.231	2.00476	0.3159	6.34618	2.20722e-10	1.51268e-08
CAMTA1	3989.21	1.52859	0.240991	6.34293	2.25443e-10	1.53487e-08
AKAP13	97.5259	3.18472	0.503039	6.33097	2.43626e-10	1.64782e-08
ADAM19	150.564	1.1796	0.186384	6.32886	2.46985e-10	1.65951e-08
TSPAN14	106.206	1.10371	0.174528	6.32398	2.54905e-10	1.70186e-08
LEPR	113.753	1.11408	0.176424	6.3148	2.70508e-10	1.78094e-08
TTLL11	223.013	1.47034	0.232851	6.31449	2.71052e-10	1.78094e-08
ABCA1	157.288	2.51449	0.39915	6.29962	2.98367e-10	1.91186e-08
PPP1R16B	933.914	1.67142	0.265692	6.2908	3.15829e-10	2.00513e-08
CMTR1	547.848	1.08548	0.172669	6.28649	3.24731e-10	2.04907e-08
ESRRG	244.224	1.24023	0.197462	6.28087	3.36689e-10	2.10527e-08
NOS1	1201.82	1.74111	0.277476	6.2748	3.50087e-10	2.16973e-08
EDEM1	146.121	1.21013	0.192973	6.27102	3.58698e-10	2.20951e-08
LOC112530404	66.6406	1.94583	0.310482	6.26711	3.67818e-10	2.25897e-08
RFLNA	69.1477	1.79297	0.286143	6.26598	3.70486e-10	2.26193e-08
LOC112530172	105.096	1.85012	0.295244	6.26643	3.69423e-10	2.26193e-08
CELF1	566.515	1.17535	0.187741	6.26052	3.83708e-10	2.32211e-08
CRIM1	519.626	1.42608	0.227992	6.25496	3.97617e-10	2.39229e-08
MOB3B	392.755	1.04603	0.168165	6.22023	4.96412e-10	2.85901e-08
LAMP3	51.9747	2.99921	0.482165	6.2203	4.96203e-10	2.85901e-08
FAM13B	1559.37	1.1053	0.177913	6.21262	5.21083e-10	2.95476e-08
LOC107052044	11.1866	1.46175	0.235572	6.20509	5.46661e-10	3.0829e-08
ANKIB1	438.608	1.34871	0.217373	6.20458	5.48433e-10	3.08449e-08
LOC112532514	227.118	1.40781	0.227189	6.19662	5.76878e-10	3.20098e-08
PRR14L	361.349	2.37274	0.383306	6.19021	6.00851e-10	3.31622e-08
VIPR2	34.0372	2.57218	0.415611	6.18892	6.05777e-10	3.33451e-08
KLHL24	260.678	1.84472	0.29814	6.18743	6.11531e-10	3.34838e-08
PDE7B	253.685	1.8511	0.299193	6.18699	6.13253e-10	3.34894e-08
GYPC	17.7424	2.36028	0.381532	6.18632	6.1585e-10	3.35427e-08
UBAP1	51.5946	3.46331	0.560308	6.18109	6.36604e-10	3.44015e-08
FGF5	44.8938	3.09295	0.500674	6.17758	6.50924e-10	3.4902e-08
TGS1	247.649	1.12336	0.181967	6.17342	6.6827e-10	3.56028e-08
ABCD2	225.442	2.33552	0.378781	6.16589	7.00865e-10	3.69514e-08
PRDM10	393.404	2.22638	0.361356	6.16118	7.22063e-10	3.77387e-08
EFNB2	155.656	1.73594	0.281826	6.15962	7.29194e-10	3.79199e-08
PITPNM2	1239.3	1.13116	0.183712	6.15724	7.40221e-10	3.83969e-08
TMTC1	434.776	1.75244	0.28468	6.15583	7.46866e-10	3.86447e-08
YAP1	130.36	1.37789	0.224238	6.14476	8.00857e-10	4.12322e-08
AFAP1	242.818	1.89162	0.308099	6.13965	8.27052e-10	4.22654e-08
LOC112533170	28.5336	1.52664	0.2487	6.13849	8.33079e-10	4.23642e-08
NCALD	793.687	3.53464	0.575889	6.13771	8.37198e-10	4.24693e-08
PLXNB1	2004.41	1.2226	0.19954	6.12709	8.95025e-10	4.4637e-08
PDPK1	1159.44	1.17065	0.191117	6.1253	9.05144e-10	4.49251e-08
PARD6B	54.815	1.47313	0.240943	6.11401	9.71608e-10	4.73292e-08
CHORDC1	321.056	1.09537	0.179251	6.11081	9.9126e-10	4.77921e-08
SLC22A16	165.063	1.38047	0.225891	6.11123	9.88654e-10	4.77921e-08
MAP1A	10471.8	1.28411	0.210401	6.10314	1.04008e-09	4.94304e-08
DMBX1	16.8251	2.51082	0.413123	6.07765	1.21953e-09	5.62152e-08
TMEM181	1069.31	1.01699	0.167677	6.06516	1.31821e-09	6.00834e-08
LOC422372	228.227	1.14349	0.188541	6.06494	1.32e-09	6.00834e-08
TESK2	140.496	1.52502	0.251738	6.05796	1.37858e-09	6.2027e-08
LOC107052210	55.8193	1.74521	0.288207	6.05541	1.4006e-09	6.22133e-08
XKR4	652.682	1.99302	0.329082	6.05631	1.39278e-09	6.22133e-08
SLC22A15	237.838	2.18544	0.361012	6.05364	1.41607e-09	6.26249e-08
CERS1	1915.77	1.25787	0.208194	6.04183	1.52377e-09	6.70926e-08
KCNA1	137.843	3.42566	0.567145	6.04018	1.53945e-09	6.72195e-08
KIF5C	4152.19	1.34329	0.222683	6.03232	1.61621e-09	6.98753e-08
DIP2C	654.403	2.11907	0.351506	6.02854	1.6545e-09	7.07735e-08
ZNF507	100.05	1.65407	0.274452	6.02679	1.67244e-09	7.12231e-08
LOC107054225	97.4835	1.49022	0.247314	6.02561	1.68478e-09	7.16014e-08
PRKD3	117.41	1.5311	0.254373	6.0191	1.75392e-09	7.36292e-08
FAM46C	20.1116	2.40908	0.400511	6.01502	1.79869e-09	7.50555e-08
WHSC1L1	1053.29	1.6205	0.269547	6.01196	1.83297e-09	7.61788e-08
KCNJ2	41.6805	1.70303	0.283543	6.00625	1.89862e-09	7.82785e-08
LOC112531917	35.2536	2.75931	0.459823	6.0008	1.96345e-09	8.06299e-08
LOC100858742	94.2852	1.47905	0.247267	5.98157	2.21001e-09	8.89894e-08
SOAT1	596.585	1.11362	0.186197	5.98088	2.21936e-09	8.90194e-08
CCDC88A	1062.09	1.80041	0.301243	5.9766	2.27846e-09	9.10372e-08
GAN	517.54	1.32037	0.221373	5.96448	2.45408e-09	9.7303e-08
MIR7447	8.32481	2.5668	0.430537	5.96187	2.49371e-09	9.8433e-08
NFX1	257.116	2.4107	0.405326	5.94755	2.72192e-09	1.05894e-07
CGNRHRL	44.6119	1.63321	0.274656	5.94638	2.74136e-09	1.06251e-07
ZNF366	34.0759	4.30234	0.723992	5.94252	2.80679e-09	1.08179e-07
LOC107055587	79.1113	4.36865	0.735529	5.93947	2.85951e-09	1.09599e-07
MYO6	483.042	1.27586	0.214864	5.93802	2.88486e-09	1.10366e-07
LOC770141	228.739	3.30778	0.557857	5.92945	3.0396e-09	1.1501e-07
AHR	343.386	1.01798	0.171894	5.92215	3.1776e-09	1.18713e-07
MYO5A	2274.22	1.83564	0.310391	5.91395	3.33996e-09	1.23884e-07
LOC107054667	21.8949	2.52765	0.427389	5.91418	3.33539e-09	1.23884e-07
RORA	314.548	1.7777	0.300856	5.90882	3.44574e-09	1.26898e-07
LOC107055051	13.7397	4.27404	0.723373	5.90848	3.45274e-09	1.2693e-07
SEMA5A	589.85	2.20083	0.372631	5.9062	3.50081e-09	1.28241e-07
DENND5A	1407.01	1.2954	0.2196	5.89889	3.6595e-09	1.32414e-07
LRRC7	945.435	2.13821	0.36286	5.89265	3.80042e-09	1.36558e-07
LOC112532084	16.7107	2.62344	0.445789	5.88494	3.98189e-09	1.41603e-07
TPP2	234.768	1.01856	0.17311	5.88389	4.00723e-09	1.4226e-07
KCNMA1	1418.42	1.07293	0.182612	5.87548	4.21618e-09	1.47154e-07
LOC112532328	15.0221	5.2956	0.903969	5.85816	4.6803e-09	1.60113e-07
PCDHAC1	60.8318	1.14178	0.195008	5.85504	4.76908e-09	1.61548e-07
LOC107053962	19.6133	2.45378	0.419216	5.85325	4.8205e-09	1.62169e-07
TRPM3	801.373	1.55211	0.265233	5.85188	4.86049e-09	1.62878e-07
PTAR1	195.423	1.52165	0.260066	5.85102	4.88554e-09	1.63354e-07
ADAMTS13	58.0894	1.26115	0.215735	5.84581	5.04106e-09	1.67741e-07
KIAA0825	60.7528	1.4723	0.251895	5.84491	5.06836e-09	1.68379e-07
LOC107052441	24.5025	3.05432	0.522801	5.84224	5.15049e-09	1.70833e-07
ZDBF2	486.258	1.02863	0.176358	5.83263	5.45617e-09	1.78399e-07
MINPP1	192.263	1.06522	0.182631	5.83265	5.45535e-09	1.78399e-07
NYAP2	508.197	1.19559	0.205117	5.82882	5.58214e-09	1.80521e-07
PGAP1	162.237	2.4067	0.412975	5.82772	5.61889e-09	1.81143e-07
PTPRJ	122.567	1.77222	0.304279	5.82433	5.7341e-09	1.83429e-07
LOC112532555	109.15	1.68946	0.290246	5.82078	5.85747e-09	1.87087e-07
PPP4R1L	313.909	1.22894	0.211159	5.81999	5.88496e-09	1.87675e-07
GPR50	23.203	1.59142	0.274382	5.80003	6.63013e-09	2.05655e-07
LOC112532515	30.8548	4.18582	0.721713	5.79985	6.63757e-09	2.05655e-07
PKD1	1427	1.03116	0.177817	5.79902	6.67029e-09	2.0617e-07
ANKS1A	1734.08	1.06485	0.183628	5.79893	6.67411e-09	2.0617e-07
PRRC2B	4011.55	1.64773	0.28455	5.79063	7.01221e-09	2.14375e-07
LOC112531859	30.9934	1.79699	0.310631	5.78496	7.25313e-09	2.20114e-07
ST8SIA4	22.0524	1.83518	0.317469	5.78065	7.44107e-09	2.25158e-07
ZBTB34	131.155	1.78424	0.308813	5.77775	7.57078e-09	2.28082e-07
LOC112530473	28.8753	6.1955	1.07477	5.76447	8.19155e-09	2.41973e-07
SLC44A1	306.527	1.68807	0.293439	5.75272	8.78189e-09	2.57085e-07
HOMER2	562.34	1.19852	0.208534	5.74734	9.06582e-09	2.64275e-07
LOC112529965	21.8256	1.91923	0.334034	5.74562	9.15847e-09	2.65109e-07
LY75	400.976	1.42705	0.248873	5.73406	9.80567e-09	2.79928e-07
ZBTB41	157.112	1.73393	0.302523	5.73157	9.95059e-09	2.82507e-07
LOC107051744	13.0384	2.95361	0.515315	5.73166	9.94504e-09	2.82507e-07
MMR1L4	130.219	1.74311	0.30515	5.71231	1.11452e-08	3.06744e-07
ABCB7	306.908	1.0592	0.185435	5.71194	1.11695e-08	3.06977e-07
MAPK9	158.851	2.51827	0.441022	5.71008	1.12926e-08	3.09156e-07
DGKD	526.404	1.69256	0.296544	5.70762	1.14565e-08	3.12406e-07
JADE1	144.89	1.13777	0.199365	5.70695	1.15018e-08	3.13228e-07
ST3GAL1	78.4494	1.34476	0.235764	5.70384	1.17139e-08	3.18583e-07
ZNF827	408.525	1.20723	0.212592	5.67864	1.3577e-08	3.598e-07
TRIM25	90.1007	1.17963	0.207868	5.67492	1.38751e-08	3.65361e-07
LOC107055188	36.2691	4.19113	0.739454	5.66787	1.44579e-08	3.76872e-07
ITGAV	160.912	2.82749	0.499201	5.66403	1.4786e-08	3.81578e-07
MAPKBP1	1564.14	1.6377	0.289349	5.65996	1.5141e-08	3.88802e-07
KPNA5	153.085	1.47563	0.260818	5.65769	1.53427e-08	3.92307e-07
FSD1L	68.374	1.94178	0.343439	5.65393	1.56821e-08	3.98412e-07
NAT	33.1682	1.57021	0.27826	5.64297	1.6714e-08	4.17286e-07
PARVA	61.6081	3.27102	0.580616	5.63371	1.76372e-08	4.33535e-07
CELF2	347.861	1.91826	0.340698	5.63038	1.7981e-08	4.39377e-07
ZNF469	318.118	1.1512	0.204741	5.62271	1.87985e-08	4.53993e-07
CEP290	200.218	1.28691	0.228892	5.62237	1.88361e-08	4.54351e-07
LOC112529955	22.1685	4.17994	0.743686	5.62057	1.9033e-08	4.56461e-07
DCP2	57.3313	2.78636	0.495869	5.61914	1.91912e-08	4.59191e-07
LOC112531911	14.5281	3.71116	0.660752	5.61658	1.94777e-08	4.64099e-07
LOC420992	368.665	1.02526	0.182613	5.61437	1.97278e-08	4.67433e-07
MTMR10	680.166	1.29841	0.231255	5.61463	1.96982e-08	4.67433e-07
NCOA3	485.334	1.0196	0.181751	5.60989	2.02455e-08	4.7562e-07
VIPR1	88.2348	2.26982	0.405279	5.60063	2.13573e-08	4.96107e-07
LOC107049418	23.0857	1.99584	0.356576	5.59725	2.17785e-08	5.0363e-07
LOC107055047	5.20089	3.65967	0.655746	5.58092	2.39243e-08	5.42941e-07
LOC107053933	43.1529	1.98282	0.355512	5.57736	2.44192e-08	5.51752e-07
SPPL2B	251.87	1.52917	0.274184	5.57716	2.44481e-08	5.51803e-07
LOC112530446	62.699	1.30309	0.233868	5.5719	2.51971e-08	5.63179e-07
ITGA9	72.6357	2.35521	0.422911	5.56903	2.56155e-08	5.70682e-07
VCPIP1	420.491	1.65921	0.298623	5.55619	2.75732e-08	6.06464e-07
ABLIM1	1017.49	2.09915	0.377991	5.55344	2.80104e-08	6.13472e-07
LOC107051627	87.4478	1.53075	0.275896	5.5483	2.88461e-08	6.26473e-07
KIF26B	274.736	1.39321	0.251169	5.5469	2.90773e-08	6.30172e-07
G2E3	148.627	1.8956	0.341987	5.54288	2.97532e-08	6.38461e-07
PROX1	64.3846	1.87799	0.339033	5.53926	3.03753e-08	6.4879e-07
LOC112530153	42.4191	2.58757	0.46716	5.53892	3.04337e-08	6.49368e-07
FAT3	759.647	1.12505	0.203129	5.53861	3.04878e-08	6.49852e-07
LRP3	205.561	1.14074	0.20621	5.53194	3.16716e-08	6.70252e-07
SUGP2	1483.59	1.23454	0.223223	5.53053	3.1927e-08	6.74968e-07
KITLG	112.948	1.32732	0.240338	5.52275	3.33734e-08	6.96527e-07
LOC112530613	56.8216	1.87253	0.340019	5.50713	3.64726e-08	7.42985e-07
LOC112532133	18.1149	1.97004	0.357923	5.50409	3.71073e-08	7.52213e-07
EPHA7	268.007	1.69684	0.30862	5.49815	3.83787e-08	7.69694e-07
LOC107051775	22.7058	2.11221	0.38603	5.47161	4.45965e-08	8.686e-07
LOC112531640	28.3207	1.09385	0.200009	5.46899	4.52599e-08	8.78748e-07
LOC107054884	11.1125	2.52561	0.462267	5.46353	4.66748e-08	8.97796e-07
LOC112532289	18.117	4.15956	0.76148	5.46247	4.69553e-08	9.00741e-07
LOC107052262	48.4991	1.81824	0.333308	5.45514	4.89345e-08	9.27471e-07
DYRK3	125.327	1.23925	0.227202	5.45439	4.91423e-08	9.29705e-07
EEA1	1203.91	1.0314	0.189113	5.45389	4.92802e-08	9.31464e-07
LOC112532100	48.9753	2.68518	0.492532	5.45179	4.98666e-08	9.38262e-07
PPP1R9A	1260.32	1.81043	0.332233	5.44928	5.05729e-08	9.49825e-07
KIF2C	36.9498	1.08572	0.199451	5.44354	5.2231e-08	9.6866e-07
LOC107054646	38.5556	1.08707	0.199962	5.43637	5.43765e-08	9.97722e-07
LOC112531437	29.3876	1.40384	0.258565	5.42934	5.65627e-08	1.03234e-06
LOC112532928	108.393	1.44343	0.266041	5.4256	5.77599e-08	1.04589e-06
LOC101752020	236.151	1.07914	0.199144	5.41888	5.99729e-08	1.07585e-06
GLTSCR1L	230.076	1.37823	0.254321	5.41926	5.98478e-08	1.07585e-06
LOC107053873	13.5594	4.06743	0.751216	5.41446	6.14727e-08	1.09398e-06
C2CD2L	463.765	2.18874	0.404255	5.41425	6.15448e-08	1.09432e-06
LOC428144	39.1778	1.15542	0.213773	5.40491	6.48407e-08	1.1373e-06
LOC107054989	8.21033	2.68257	0.496772	5.4	6.664e-08	1.16294e-06
MGAT5	1594.73	1.37938	0.255487	5.39902	6.70073e-08	1.16738e-06
LOC416169	40.4389	1.72308	0.32069	5.37303	7.74245e-08	1.31241e-06
LOC107054084	31.5707	1.68959	0.31467	5.3694	7.90009e-08	1.33804e-06
LOC112530612	334.75	1.6771	0.312591	5.36517	8.08716e-08	1.3564e-06
DGKH	62.9121	2.76535	0.515589	5.36348	8.16344e-08	1.36809e-06
TMEM71	19.4685	2.05119	0.382738	5.35926	8.35631e-08	1.38805e-06
EPB41L4B	585.637	1.14691	0.214399	5.34939	8.82516e-08	1.45079e-06
GPR26	21.839	3.08266	0.576813	5.3443	9.07692e-08	1.48393e-06
AGO3	292.616	1.83135	0.342851	5.34152	9.217e-08	1.4994e-06
LOC107054453	32.8807	2.104	0.394218	5.33713	9.44283e-08	1.51738e-06
LOC771085	11.7756	2.09464	0.392553	5.33595	9.50475e-08	1.52496e-06
RAB22A	406.229	1.80969	0.339621	5.32857	9.89884e-08	1.58084e-06
ZNF106	206.719	1.78	0.334074	5.32817	9.92093e-08	1.58192e-06
LOC107052216	4.68138	4.60695	0.864639	5.32818	9.91998e-08	1.58192e-06
HIPK3	139.604	1.86291	0.349803	5.32559	1.00624e-07	1.599e-06
ZMYND8	905.352	1.51479	0.284481	5.32474	1.011e-07	1.60096e-06
ATP13A3	581.684	1.55933	0.293136	5.31947	1.04072e-07	1.6405e-06
UBAC1	230.568	1.64427	0.30927	5.31663	1.05707e-07	1.66247e-06
LOC107053656	73.3623	1.89664	0.357545	5.30462	1.12908e-07	1.74133e-06
MAN1B1	794.68	1.07175	0.202086	5.30341	1.13661e-07	1.75083e-06
ZONADHL	10.6782	2.21319	0.417751	5.29786	1.17165e-07	1.79894e-06
LOC107052598	22.426	1.32571	0.250318	5.29608	1.18315e-07	1.80855e-06
PLCE1	165.24	1.24439	0.235211	5.29053	1.21965e-07	1.84763e-06
EML6	384.468	1.01786	0.192611	5.2845	1.26046e-07	1.89592e-06
LOC101747255	30.1882	1.09405	0.207051	5.28397	1.26416e-07	1.89866e-06
NCOA6	911.135	1.13074	0.213993	5.28399	1.26398e-07	1.89866e-06
FTO	9.99347	4.31309	0.81965	5.26211	1.4241e-07	2.0655e-06
LOC107052145	36.9661	3.83148	0.728654	5.2583	1.45392e-07	2.10285e-06
PPP1R26	230.132	1.06486	0.202683	5.25384	1.48963e-07	2.14401e-06
PIK3CA	289.015	1.8057	0.343962	5.24971	1.5234e-07	2.18502e-06
LOC107054407	4.75935	3.72298	0.709631	5.24637	1.55127e-07	2.2112e-06
CRAMP1	182.132	2.65568	0.506995	5.23808	1.62253e-07	2.2798e-06
LOC112532091	268.926	1.10598	0.211445	5.23061	1.68952e-07	2.34659e-06
LOC112530110	27.2865	1.36047	0.260104	5.23049	1.69065e-07	2.34659e-06
LOC107054688	8.11997	4.90299	0.938519	5.22418	1.74931e-07	2.40888e-06
LETM1	275.689	2.14033	0.409768	5.22329	1.75776e-07	2.4173e-06
HELZ2	164.542	1.13907	0.218246	5.21918	1.79712e-07	2.4535e-06
USP46	2088.3	1.051	0.201474	5.21653	1.8231e-07	2.48405e-06
C1orf228	28.8845	1.25975	0.241559	5.21508	1.83738e-07	2.50021e-06
MEGF6L	609.023	1.10642	0.21225	5.21282	1.85996e-07	2.52377e-06
LOC107052582	18.8047	1.4744	0.283037	5.20923	1.89628e-07	2.56519e-06
LOC112532079	263.166	1.93806	0.372242	5.20645	1.92484e-07	2.59196e-06
TMEM245	494.017	1.64538	0.31615	5.20442	1.94605e-07	2.61338e-06
MTF1	102.348	1.73594	0.333683	5.20235	1.96783e-07	2.63612e-06
LOC107053497	18.1387	2.85639	0.549411	5.19901	2.00349e-07	2.67352e-06
LOC112530615	87.4159	1.50143	0.289169	5.19223	2.07793e-07	2.75863e-06
ESRRB	14.7821	1.82512	0.352041	5.1844	2.16716e-07	2.83884e-06
MIR1555	28.2223	1.1061	0.21396	5.16967	2.34502e-07	2.99783e-06
CLSTN2	339.106	2.14562	0.415173	5.16801	2.36596e-07	3.01714e-06
MIR1715	19.6523	1.14768	0.222674	5.1541	2.54857e-07	3.18141e-06
TNFSF15	19.9448	1.66572	0.323397	5.15069	2.59525e-07	3.228e-06
LOC107052439	24.7628	3.49582	0.678992	5.14854	2.62524e-07	3.25552e-06
TRIM67	320.459	1.06231	0.206355	5.14796	2.6334e-07	3.26356e-06
DCAF7	510.913	1.06521	0.207025	5.14531	2.67072e-07	3.29911e-06
LOC107049352	8.5296	3.97044	0.77466	5.1254	2.96911e-07	3.58109e-06
MIR1702	3.1042	3.70792	0.723924	5.12197	3.02357e-07	3.61786e-06
MED14	569.46	1.05437	0.206149	5.11459	3.14417e-07	3.73136e-06
LOC112531518	31.4447	3.77258	0.737888	5.11267	3.1764e-07	3.75239e-06
CACNB4	823.793	1.99534	0.390717	5.10688	3.27528e-07	3.83636e-06
GABRA2	1354.3	1.14477	0.224189	5.10628	3.28557e-07	3.84406e-06
LOC107049364	198.247	2.06004	0.403828	5.10127	3.37376e-07	3.92199e-06
GLRA1	80.5212	1.26593	0.248509	5.0941	3.50406e-07	4.03581e-06
LOC107054021	56.2181	1.15186	0.226316	5.0896	3.58812e-07	4.11431e-06
LOC112533298	13.1194	1.8888	0.372087	5.07623	3.84996e-07	4.34001e-06
LOC101747644	13.8181	2.00384	0.394959	5.07354	3.90476e-07	4.38269e-06
LOC112532304	63.9854	1.46386	0.28945	5.0574	4.25017e-07	4.69902e-06
MGAT4A	113.618	2.16773	0.429093	5.05189	4.37453e-07	4.81082e-06
LOC107053829	13.0908	2.37519	0.470155	5.05193	4.37358e-07	4.81082e-06
OSBPL6	472.025	1.02175	0.203506	5.02076	5.1467e-07	5.46263e-06
LOC107054254	76.8074	1.10416	0.220116	5.01626	5.26872e-07	5.56645e-06
LOC112530614	316.195	1.54218	0.307848	5.00956	5.45553e-07	5.72291e-06
LOC101748556	53.5153	1.06527	0.212692	5.00852	5.4851e-07	5.7452e-06
SKIL	125.522	2.04495	0.408542	5.00549	5.57206e-07	5.81275e-06
SLC30A7	249.24	1.00992	0.2018	5.00458	5.59839e-07	5.8314e-06
LOC112530019	12.4422	2.21172	0.442478	4.99849	5.77802e-07	5.98238e-06
ABCC4	581.458	1.3708	0.274647	4.99115	6.00223e-07	6.14704e-06
LOC100858253	11.336	1.52815	0.307363	4.97181	6.63297e-07	6.63201e-06
MIR6681	12.7887	2.15035	0.432974	4.96648	6.81807e-07	6.77779e-06
TH	15.2016	3.10624	0.628233	4.94441	7.63753e-07	7.39009e-06
LOC107052839	9.24086	3.31319	0.671447	4.9344	8.03956e-07	7.66796e-06
LOC112533379	17.3167	2.12646	0.430974	4.93408	8.05282e-07	7.67707e-06
LOC112531286	25.4349	1.1249	0.228588	4.92108	8.60691e-07	8.11929e-06
LOC107054990	19.4761	1.5443	0.31451	4.91017	9.09964e-07	8.51041e-06
SLC22A4	123.241	1.12475	0.229227	4.9067	9.26216e-07	8.60408e-06
LOC107054968	8.04982	2.01754	0.411436	4.90364	9.40766e-07	8.7002e-06
LOC107052217	20.6374	1.08159	0.221079	4.89234	9.96424e-07	9.06505e-06
LIFR	142.797	2.10424	0.430413	4.88888	1.0141e-06	9.18143e-06
LOC107052028	6.55883	3.02397	0.619272	4.88311	1.04426e-06	9.40111e-06
LOC112531916	13.7876	3.71067	0.75995	4.88278	1.04601e-06	9.40864e-06
ITGB8	991.53	1.44967	0.298556	4.85559	1.20027e-06	1.04203e-05
GFRA1	102.276	1.52903	0.315465	4.84692	1.25393e-06	1.07732e-05
LOC112532951	7.34409	2.46622	0.508975	4.84546	1.26317e-06	1.08211e-05
LRP2	53.3719	1.21426	0.250726	4.84296	1.27919e-06	1.08997e-05
LOC107052444	8.85401	3.07211	0.635322	4.83552	1.32795e-06	1.12387e-05
LOC112532470	17.3973	2.23818	0.463882	4.82489	1.40083e-06	1.16588e-05
CD69L	1765.08	1.64662	0.341389	4.82329	1.41207e-06	1.17274e-05
ZNF148	164.885	1.01931	0.21195	4.80921	1.51527e-06	1.24011e-05
BST1	33.2547	1.01563	0.211217	4.80846	1.52095e-06	1.24325e-05
APOBEC2	60.9235	1.4169	0.294699	4.80794	1.52496e-06	1.24505e-05
LOC112530130	11.9156	1.67364	0.348315	4.80495	1.54787e-06	1.25929e-05
LOC107049616	35.5126	1.37171	0.285498	4.80462	1.55046e-06	1.2609e-05
RORB	41.6321	2.41397	0.502466	4.80425	1.55331e-06	1.26179e-05
LOC107052502	11.2573	1.93798	0.403619	4.8015	1.57483e-06	1.27471e-05
LOC112530696	32.7816	2.08888	0.435121	4.80068	1.58131e-06	1.27746e-05
SGCZ	146.211	1.01467	0.211584	4.79559	1.62201e-06	1.30422e-05
LRIT3	11.0503	1.62395	0.338673	4.79502	1.62657e-06	1.30738e-05
CYP2AC7	31.4756	1.20397	0.251165	4.79355	1.63856e-06	1.31498e-05
LOC112530509	57.2647	2.52988	0.528437	4.78748	1.68886e-06	1.34647e-05
PLD5	68.1463	1.47797	0.308893	4.78473	1.71218e-06	1.36192e-05
LOC112531192	67.6492	1.6865	0.353395	4.77228	1.82154e-06	1.43288e-05
LOC107052331	6.834	3.78318	0.793275	4.76906	1.85091e-06	1.44888e-05
FAM131B	350.996	1.61788	0.33966	4.76324	1.90506e-06	1.48174e-05
FAM124B	100.139	1.14444	0.240481	4.75898	1.94574e-06	1.50658e-05
DCLRE1B	24.3432	1.1461	0.240991	4.75578	1.97679e-06	1.52606e-05
LHFPL2	29.1727	1.35081	0.284176	4.75342	2.00002e-06	1.54055e-05
UGGT1	280.684	1.376	0.289721	4.74939	2.04028e-06	1.56052e-05
IL1R1	14.4473	2.13035	0.449052	4.7441	2.09435e-06	1.58837e-05
MIR7452	4.13977	4.68345	0.987502	4.74273	2.10862e-06	1.59569e-05
LOC107054550	11.3235	1.38668	0.293538	4.72403	2.31221e-06	1.70609e-05
STARD9	454.657	1.34393	0.284812	4.71867	2.37393e-06	1.74272e-05
LOC112532997	15.1159	1.5031	0.319405	4.70593	2.52707e-06	1.83519e-05
ERCC6L	28.8794	1.57646	0.335518	4.6986	2.61952e-06	1.89104e-05
ATG2B	332.825	1.40995	0.300334	4.69461	2.6711e-06	1.92024e-05
LOC112533455	13.6618	2.85211	0.607654	4.69365	2.6837e-06	1.92729e-05
LOC112531178	10.7605	3.48119	0.743317	4.68332	2.82269e-06	2.00554e-05
LOC107053545	6.67607	2.00393	0.428261	4.67922	2.87969e-06	2.03512e-05
SPTLC2	115.109	1.5333	0.327943	4.67551	2.93227e-06	2.06286e-05
KRT80	41.2091	1.18226	0.254003	4.6545	3.24772e-06	2.23412e-05
ADCY1	99.2424	1.47211	0.316276	4.6545	3.24763e-06	2.23412e-05
USF3	104.603	2.14539	0.461532	4.64841	3.34504e-06	2.28943e-05
LOC112531709	24.4442	1.43097	0.30916	4.62857	3.68197e-06	2.47743e-05
MIR6607	5.48731	2.52164	0.545027	4.62663	3.7167e-06	2.49674e-05
LOC101750579	43.5653	1.0516	0.227396	4.62455	3.75419e-06	2.51702e-05
LOC107054527	10.0412	2.72525	0.59202	4.6033	4.15842e-06	2.72105e-05
LOC107053130	52.3426	1.11815	0.242925	4.60287	4.16711e-06	2.72502e-05
PRDM2	20.9194	1.89096	0.411002	4.60086	4.20751e-06	2.74104e-05
LOC107054161	101.062	1.81186	0.394634	4.59124	4.40623e-06	2.83745e-05
LOC107054809	96.2081	1.51608	0.330777	4.5834	4.57467e-06	2.9268e-05
TEF	557.772	1.63455	0.357467	4.5726	4.81718e-06	3.05906e-05
OPN4	49.3538	1.03392	0.226332	4.56818	4.91984e-06	3.11109e-05
LOC107051700	5.14457	2.86526	0.628312	4.56025	5.10916e-06	3.20729e-05
LOC107053320	3.7574	4.01764	0.881509	4.55769	5.17203e-06	3.23988e-05
LOC107053374	16.5564	1.54425	0.339065	4.55444	5.25257e-06	3.28293e-05
LOC107051961	40.955	1.21372	0.266817	4.54891	5.3925e-06	3.3496e-05
LOC107054857	52.4532	1.05342	0.232651	4.5279	5.95733e-06	3.6084e-05
LOC112530330	13.7716	2.11232	0.468113	4.51241	6.40949e-06	3.82492e-05
LOC112530441	50.5153	1.20836	0.26785	4.51135	6.44158e-06	3.83984e-05
GPATCH2L	122.314	1.69781	0.37662	4.50801	6.54372e-06	3.88624e-05
LOC107053323	8.34361	2.21845	0.492353	4.50581	6.61204e-06	3.91782e-05
APPBP2	508.528	1.043	0.232402	4.4879	7.19288e-06	4.19473e-05
TFEC	6.09387	2.53895	0.566169	4.48444	7.31043e-06	4.24984e-05
LOC107055311	12.5818	2.45539	0.549924	4.46496	8.00824e-06	4.56728e-05
LOC112531516	8.71788	1.30256	0.291966	4.46132	8.14549e-06	4.62263e-05
C20H20ORF85	32.6716	1.313	0.294612	4.45672	8.32241e-06	4.69599e-05
TET1	149.403	1.57011	0.352428	4.45514	8.38398e-06	4.72172e-05
LOC107053792	22.2332	1.11782	0.251082	4.45201	8.50685e-06	4.77792e-05
LYRM9	59.0513	1.24929	0.281632	4.4359	9.16878e-06	5.06719e-05
LOC107052088	16.5726	1.83522	0.413898	4.43399	9.25029e-06	5.10678e-05
RANBP3L	50.4	1.08294	0.244391	4.43119	9.37141e-06	5.15989e-05
LOC112532880	7.17971	2.54723	0.575388	4.42698	9.55621e-06	5.24211e-05
LOC107054493	37.5902	1.7358	0.393188	4.41468	1.01159e-05	5.47944e-05
CHRM3	21.6069	1.27739	0.289492	4.4125	1.02183e-05	5.52331e-05
LOC112532922	17.5254	1.75004	0.396986	4.40831	1.04179e-05	5.6151e-05
LOC107052278	9.94759	1.32731	0.304229	4.36286	1.28372e-05	6.67066e-05
LOC107053724	4.30226	3.01845	0.691866	4.36276	1.2843e-05	6.67196e-05
PYGO1	53.0433	1.47736	0.339198	4.35545	1.32794e-05	6.8613e-05
FBXO39	122.331	1.11895	0.257532	4.34492	1.39326e-05	7.13063e-05
LOC107053493	5.22087	2.3729	0.546128	4.34495	1.39307e-05	7.13063e-05
ADAMTS20	74.4537	1.00063	0.23082	4.33509	1.45698e-05	7.41096e-05
LOC112532267	5.30998	4.28348	0.989149	4.33047	1.4879e-05	7.53673e-05
OPN5L2	3.8352	2.8201	0.652594	4.32138	1.55059e-05	7.78944e-05
NIPAL3	12.4057	1.76955	0.410217	4.3137	1.60542e-05	8.02134e-05
LOC107056520	74.5174	1.35464	0.314104	4.31271	1.61267e-05	8.04665e-05
LOC107053630	6.95648	2.94093	0.683091	4.30533	1.6674e-05	8.26066e-05
STX11	13.9919	1.22421	0.284448	4.30383	1.6787e-05	8.29609e-05
LOC107051644	5.05809	2.58753	0.603173	4.28986	1.78785e-05	8.73747e-05
LOC107049342	12.3273	2.34954	0.548101	4.28669	1.81356e-05	8.8422e-05
LOC107054327	7.97884	1.43711	0.335375	4.28508	1.82669e-05	8.8894e-05
LOC107055542	12.3491	2.76244	0.645946	4.27658	1.89789e-05	9.17771e-05
LOC101749895	6.80438	1.67474	0.391739	4.27515	1.91008e-05	9.22588e-05
LOC112533268	12.34	1.48585	0.347855	4.27147	1.9419e-05	9.35337e-05
SH2D4A	31.0567	1.57929	0.370185	4.26621	1.98821e-05	9.5365e-05
LOC107054601	78.4371	1.1638	0.272914	4.26435	2.0048e-05	9.59386e-05
LOC107051202	20.9606	1.13997	0.267761	4.25741	2.06806e-05	9.84197e-05
LOC112533018	4.59968	2.41761	0.568502	4.2526	2.11301e-05	9.99838e-05
LOC112532070	11.2472	2.30785	0.543922	4.24299	2.20563e-05	0.00010382
LOC101751159	17.3322	1.17778	0.277615	4.24249	2.21058e-05	0.000104006
LOC112530301	7.83924	1.68513	0.397449	4.23987	2.23647e-05	0.000104938
LOC107053624	6.10561	1.33973	0.316304	4.23557	2.2797e-05	0.00010646
KCNE1	4.99242	2.17974	0.515559	4.22791	2.35867e-05	0.000109678
LOC112532993	7.69849	1.7252	0.409471	4.21325	2.51725e-05	0.000115983
LOC107054294	9.03004	1.26771	0.301594	4.20338	2.62955e-05	0.000120114
LOC107052983	3.55196	3.93136	0.936509	4.19789	2.69412e-05	0.00012255
TRNAV-UAC	3.95416	3.17639	0.75738	4.19392	2.74174e-05	0.000124552
LOC107054397	5.33108	2.03931	0.486368	4.19293	2.75371e-05	0.000124958
LOC112531278	15.0102	1.44677	0.345673	4.18538	2.84689e-05	0.000128427
LOC107054306	20.452	1.57862	0.377996	4.17629	2.96306e-05	0.000132712
LOC107052445	5.65298	2.85858	0.685138	4.17227	3.01577e-05	0.000134723
LOC107053414	31.3676	1.17363	0.281418	4.17042	3.04038e-05	0.00013553
TDRD12	22.0415	1.37393	0.329471	4.17009	3.04475e-05	0.000135678
MMR1L1	52.4486	1.19966	0.287785	4.16858	3.06499e-05	0.000136363
ST8SIA6	43.499	1.46379	0.351577	4.16349	3.13419e-05	0.000138845
LOC107053858	30.6333	1.04443	0.251195	4.15783	3.21282e-05	0.000141782
LOC112533092	16.8776	1.31571	0.316462	4.15756	3.21661e-05	0.000141889
LOC107052520	18.077	1.23171	0.296308	4.15687	3.22641e-05	0.000142291
LOC107054177	69.3266	1.42667	0.343582	4.15234	3.29097e-05	0.000144706
LOC107054226	31.5168	1.47934	0.356264	4.15239	3.29028e-05	0.000144706
LOC112532474	1.46537	3.66029	0.88243	4.14796	3.35453e-05	0.00014697
LOC112532138	6.44308	1.76455	0.425547	4.14655	3.37516e-05	0.000147843
LOC107055034	5.62249	3.07665	0.742053	4.14613	3.38143e-05	0.000148086
LOC101748860	20.0318	1.07654	0.259824	4.14333	3.42297e-05	0.000149589
LOC112532711	49.087	1.07567	0.260183	4.13428	3.56063e-05	0.000154951
LOC112531805	13.5024	1.01825	0.246623	4.12878	3.64692e-05	0.000158306
LOC107053451	34.3051	1.01783	0.246565	4.12805	3.65856e-05	0.000158645
LOC101748357	10.3481	1.92324	0.467866	4.11066	3.94538e-05	0.000168542
LOC112532972	9.39492	1.2621	0.307536	4.10391	4.06222e-05	0.000172499
KIF11	37.5626	1.32307	0.322857	4.09803	4.16689e-05	0.000176364
LOC107052938	7.67061	1.52975	0.373345	4.09742	4.17775e-05	0.000176643
LOC107054365	6.54138	2.27194	0.555563	4.08944	4.32411e-05	0.000181681
LOC112532597	49.4285	1.04382	0.256208	4.07412	4.61887e-05	0.000191769
GPR21	89.3146	1.02403	0.251386	4.07352	4.63087e-05	0.000192113
LOC101750341	268.908	1.47885	0.364166	4.06092	4.88792e-05	0.000201886
LOC112532722	4.11956	2.10804	0.520202	4.05235	5.07058e-05	0.00020864
LOC107055852	4.67962	2.65517	0.657904	4.03581	5.44142e-05	0.000221521
LOC101750459	9.08664	2.04813	0.508419	4.02844	5.61493e-05	0.00022711
LOC112530359	7.4978	1.62648	0.404107	4.02487	5.70078e-05	0.000230043
LOC112530589	17.3435	1.09574	0.272868	4.01564	5.92855e-05	0.000238028
MIR6649	1.38691	3.57295	0.891837	4.00628	6.16817e-05	0.000246026
LOC101749460	3.16322	2.50593	0.626139	4.00219	6.27593e-05	0.000249219
LOC112532081	25.6734	1.07433	0.26848	4.00153	6.2933e-05	0.000249683
LOC112529985	19.2222	1.46634	0.366532	4.00058	6.31862e-05	0.000250386
EBF2	6.29947	1.45067	0.363678	3.98887	6.63874e-05	0.000261072
LOC107051638	16.207	1.11672	0.280831	3.97648	6.99441e-05	0.000273706
SNX29	56.008	1.06206	0.267369	3.97227	7.11914e-05	0.000278009
LOC107055605	43.2699	2.24355	0.56492	3.97145	7.14364e-05	0.000278756
LOC107054998	4.8486	1.88292	0.474792	3.96578	7.31563e-05	0.000284181
MMR1L2	41.3345	1.07007	0.270151	3.96101	7.46338e-05	0.000288788
MIR6650	8.4124	1.50587	0.380958	3.95286	7.72225e-05	0.000297132
LOC107053980	16.5377	1.09126	0.277448	3.9332	8.38234e-05	0.000318329
LOC426422	35.2384	1.83309	0.466549	3.92905	8.52835e-05	0.000322985
LOC107055042	5.40146	-1.30559	0.333986	-3.90912	9.26322e-05	0.000346755
LOC112531498	5.27898	1.7123	0.439009	3.90037	9.60468e-05	0.000357712
LOC107054185	8.1692	1.32844	0.340799	3.89802	9.69813e-05	0.000360622
LOC101750048	11.6693	1.47444	0.378972	3.89063	9.99847e-05	0.000370096
LOC107053016	9.02928	1.54337	0.39703	3.88729	0.000101368	0.000373979
LOC112531529	6.72173	1.82229	0.469188	3.88393	0.000102782	0.000378249
LOC112530740	13.0774	1.57424	0.405702	3.88028	0.000104336	0.000382947
LOC107052430	8.21649	2.71195	0.699516	3.87689	0.0001058	0.000387566
LOC107055110	2.70369	2.12148	0.548062	3.87088	0.000108442	0.000395844
ONECUT1	4.8398	2.03259	0.525404	3.86862	0.000109453	0.00039883
PTCHD4	91.4446	1.02754	0.265677	3.86764	0.000109894	0.000400224
LOC107052156	26.428	1.02053	0.263905	3.86705	0.000110161	0.000401125
LOC112531756	1.92597	3.24251	0.839733	3.86135	0.00011276	0.000409366
LOC107053572	12.884	1.19762	0.310293	3.85964	0.000113555	0.000411962
COL23A1	26.5021	1.44753	0.375792	3.85194	0.000117188	0.000423436
LOC107051611	8.46626	1.1965	0.310983	3.84748	0.000119341	0.000430088
LOC112531277	8.29864	1.78498	0.46523	3.83677	0.000124663	0.000447168
LOC107054234	5.33688	2.28663	0.596403	3.83403	0.000126059	0.000451393
LOC101750135	2.23416	4.02444	1.05569	3.81213	0.000137772	0.000487932
LOC107051766	8.15825	-1.4363	0.37692	-3.81063	0.000138611	0.000490483
LOC107055553	7.79103	2.37884	0.624896	3.80678	0.00014079	0.000496919
LOC107053740	3.4815	2.69942	0.709798	3.80308	0.000142907	0.000503618
LOC107054501	3.88564	3.81262	1.00298	3.8013	0.00014394	0.000506913
LOC112533271	3.25821	3.51322	0.929874	3.77817	0.000157987	0.000548816
LOC107052568	36.4076	1.63643	0.43314	3.77807	0.000158051	0.000548856
LOC107052688	16.7904	1.35285	0.358165	3.77717	0.000158623	0.000550382
LOC107053843	18.5876	1.05695	0.280973	3.76175	0.00016873	0.000580775
MIR1698-1	5.72664	1.7951	0.477613	3.75848	0.000170952	0.000586472
LOC101748151	32.0728	1.90167	0.506739	3.75276	0.000174901	0.000597939
MIR1800	2.16902	3.70596	0.987841	3.75157	0.000175728	0.000600265
LOC107056924	6.92802	1.30178	0.348766	3.73253	0.000189569	0.000641202
LOC107053886	16.3105	1.36672	0.367534	3.71862	0.000200316	0.000674137
SLC16A10	16.4091	1.20865	0.326263	3.70453	0.000211783	0.000709039
COL4A3	13.5122	1.71403	0.46317	3.70065	0.000215045	0.000718679
LOC101750268	8.84271	2.09415	0.567189	3.69214	0.000222371	0.000741782
MROH7L5	1.44121	3.05049	0.82644	3.69112	0.000223272	0.000744132
LOC107054010	5.17179	2.3652	0.641926	3.68454	0.000229115	0.000760909
LOC112532976	10.2915	1.43368	0.389364	3.6821	0.000231316	0.000767113
GABRG3	9.67992	1.09741	0.29868	3.6742	0.000238594	0.000788218
LOC101752242	9.78708	1.30587	0.356587	3.66214	0.00025012	0.000822227
LOC101748427	16.565	1.08218	0.295845	3.65795	0.000254242	0.00083432
MIR1771	1.59936	3.50154	0.958516	3.65308	0.000259113	0.000848421
LOC112531157	8.83389	1.07972	0.295598	3.65265	0.000259547	0.000849573
LOC112532682	4.8823	2.22434	0.610478	3.6436	0.000268849	0.00087559
IGF1	4.67294	3.26586	0.896315	3.64365	0.000268797	0.00087559
TAS2R7	7.33094	1.3053	0.358865	3.63729	0.000275523	0.000893893
LOC107053524	15.9424	1.09217	0.300317	3.63671	0.000276139	0.000895666
LOC107053095	2.81774	2.02129	0.556151	3.63443	0.000278594	0.000902922
LOC107054417	11.9636	1.35307	0.372924	3.62829	0.000285308	0.00092237
LOC107052040	6.11754	1.65321	0.455958	3.62578	0.000288086	0.000930334
MIR4732	3.659	2.10789	0.58255	3.61838	0.000296452	0.000953632
LOC112530029	3.71045	2.24211	0.62114	3.60967	0.000306586	0.00098287
LOC112530000	5.63817	1.74878	0.485059	3.60529	0.000311802	0.000998356
LOC107054183	2.85325	3.33981	0.928431	3.59726	0.000321589	0.00102541
LOC107053429	10.3871	1.47869	0.411446	3.59388	0.000325787	0.00103704
MIR1580	2.66876	2.97366	0.828741	3.58816	0.000333018	0.00105745
LOC112531519	7.14709	1.49473	0.416583	3.58809	0.000333114	0.00105759
MIR6592	1.81801	3.70592	1.03399	3.58408	0.000338264	0.00107197
SLC6A5	109.4	1.17268	0.327812	3.57728	0.000347185	0.00109722
LOC112531411	29.6436	1.1212	0.3149	3.56049	0.000370163	0.00115922
LOC107053476	5.7992	1.49753	0.422317	3.54599	0.000391135	0.00121697
LOC101748186	2.12641	2.63129	0.742149	3.5455	0.000391866	0.00121907
LOC107053120	1.09349	2.90998	0.82293	3.53613	0.00040604	0.00125787
LOC107053816	2.31782	2.56439	0.725639	3.53397	0.000409365	0.00126665
TNFSF8	2.34905	3.00811	0.851357	3.53331	0.000410387	0.00126924
LOC112532521	5.81681	1.87013	0.529862	3.52946	0.00041641	0.0012854
VWA3A	11.1099	1.60364	0.454841	3.52571	0.000422344	0.00130059
LOC107054626	1.30122	3.48488	0.990408	3.51863	0.000433781	0.00133224
LOC107054336	5.60133	1.66575	0.473425	3.51851	0.00043397	0.00133262
LOC101751754	11.7076	1.15535	0.328696	3.51495	0.000439843	0.00134886
LOC112530564	2.33281	3.26209	0.937087	3.4811	0.000499367	0.00151036
LOC107052443	2.79531	3.2941	0.946418	3.4806	0.000500293	0.00151206
LOC112532553	2.13101	2.1938	0.631522	3.47384	0.00051307	0.00154503
ACVR1C	14.7584	1.0156	0.292872	3.46773	0.000524868	0.00157643
LOC112531906	27.297	1.20869	0.34899	3.4634	0.000533403	0.00159928
LOC107052981	14.3829	1.21061	0.350772	3.45127	0.000557959	0.00166735
LOC107054139	22.4878	1.22435	0.354795	3.45086	0.000558803	0.00166963
LOC112532406	2.31908	3.26941	0.948451	3.4471	0.00056663	0.00169131
LOC107055482	18.9731	1.15586	0.335392	3.44631	0.000568308	0.00169607
LOC107053938	2.28341	2.95863	0.85927	3.44319	0.000574886	0.00171274
LOC107052916	7.02871	1.4941	0.435708	3.42912	0.000605532	0.00179269
LOC112532683	9.59124	1.48877	0.434168	3.42902	0.000605766	0.00179313
LOC101750073	6.00837	1.7751	0.519501	3.41693	0.000633327	0.00186664
LOC107051969	4.35503	1.59435	0.467694	3.40897	0.000652091	0.00191682
LOC112533450	16.1799	1.05452	0.310356	3.39778	0.000679343	0.00198452
LOC107053836	4.16961	1.85532	0.54723	3.39039	0.000697936	0.00203081
PPM1F	200.606	1.06249	0.313453	3.38963	0.000699862	0.00203585
PI15	2.40218	3.59708	1.06172	3.38797	0.00070413	0.0020474
LOC101751607	9.32086	1.58525	0.468184	3.38595	0.000709314	0.00205987
LOC107052519	6.18563	1.07444	0.317537	3.38367	0.000715248	0.00207477
LOC112532755	4.76315	5.14493	1.52472	3.37434	0.000739927	0.00213886
LOC776577	7.11226	1.40785	0.417271	3.37395	0.000740987	0.00214103
MIR7464	1.27981	3.46049	1.02763	3.36745	0.000758667	0.00218723
HEATR7B2L1	3.83293	1.95921	0.582125	3.36561	0.000763751	0.00220127
LOC112530151	6.95556	1.82831	0.543427	3.3644	0.000767099	0.00221
MIR1703	1.55983	2.62628	0.780917	3.36307	0.00077082	0.00221948
LOC112532953	7.79273	1.25401	0.373511	3.35736	0.000786902	0.00225919
MIR6573	9.2127	2.30021	0.686032	3.35292	0.000799631	0.00229224
PROX2	4.07977	1.9573	0.584035	3.35134	0.000804217	0.00230379
SAMD9L	23.8029	1.10969	0.331443	3.34805	0.000813824	0.0023268
LOC107055486	5.38658	1.42882	0.426984	3.34632	0.000818932	0.00233914
LOC107051908	2.88847	1.94189	0.580719	3.34395	0.000825956	0.0023579
LOC107052447	5.54977	3.11728	0.932447	3.34312	0.000828409	0.00236426
LOC112533437	4.97689	1.39191	0.416617	3.34097	0.000834853	0.00238133
LOC112531945	38.7429	1.38877	0.416606	3.33354	0.000857491	0.0024365
SLC51A	5.82213	-1.02195	0.307064	-3.32815	0.000874255	0.00247666
RGS22	25.5965	1.29544	0.392114	3.30374	0.000954043	0.00267813
LOC112530773	9.69465	1.21896	0.369695	3.29721	0.000976508	0.00273414
TTC34	8.37636	1.29803	0.393904	3.2953	0.000983172	0.0027502
LOC107052640	5.26764	1.14754	0.348853	3.28947	0.00100376	0.00279872
LOC101752249	3.48394	1.83497	0.557897	3.28909	0.00100511	0.00280097
LOC107053358	4.7473	1.21014	0.368185	3.28678	0.00101339	0.00282214
LOC107050365	8.19491	-1.03952	0.316575	-3.28365	0.00102472	0.00284947
PRTG	6.35182	1.23835	0.378025	3.27585	0.00105343	0.00291939
LOC112530495	8.33455	1.33219	0.407227	3.27136	0.00107031	0.00296232
LOC112532648	3.46812	1.51747	0.465341	3.26098	0.00111029	0.00305866
LOC107057342	3.40946	1.8582	0.574773	3.23293	0.00122529	0.00333771
GPR157	14.9799	1.19358	0.370164	3.22446	0.00126209	0.00342668
LOC101750188	11.1689	1.58945	0.494667	3.21317	0.00131277	0.00354937
VTCN1	7.6193	1.00424	0.312842	3.21006	0.00132706	0.00358379
LOC101747276	5.34578	1.08002	0.337165	3.20325	0.00135886	0.00365965
LOC107054454	10.588	1.16853	0.365248	3.19927	0.00137775	0.00370233
LOC112532396	4.62702	2.06365	0.646306	3.19299	0.00140809	0.00377308
LOC107052635	6.18882	1.399	0.438328	3.19167	0.00141454	0.00378839
MIR130B	5.65428	-1.02007	0.320183	-3.18589	0.00144308	0.00385734
SCFN	13.0267	1.26989	0.39908	3.18204	0.00146244	0.00390203
GAL3ST2	2.24746	2.95391	0.930941	3.17304	0.00150851	0.00401101
LOC112532573	1.39304	2.72822	0.860594	3.17016	0.00152352	0.00404365
LOC112532432	7.95105	1.24366	0.392623	3.16757	0.00153718	0.00407518
LOC112532125	3.41431	2.10982	0.666573	3.16517	0.00154992	0.00410476
LOC112533248	5.23811	1.11758	0.356305	3.13657	0.00170934	0.0044811
LOC107051762	4.92106	1.32577	0.423786	3.12839	0.00175769	0.00459505
LOC112532347	8.33394	1.21545	0.388896	3.12539	0.00177568	0.00463913
MIR1653	2.21807	2.92359	0.938559	3.11498	0.00183959	0.00478498
LOC101749416	6.79042	1.03837	0.333891	3.10992	0.00187138	0.0048585
LOC107052893	1.53482	2.87752	0.925558	3.10896	0.0018775	0.00487378
COLCA2	2.70746	-1.42297	0.462358	-3.07763	0.00208656	0.00534444
LOC112533148	1.00929	2.52339	0.820644	3.07489	0.00210577	0.00538462
LOC112531441	3.8325	1.75969	0.574163	3.0648	0.00217818	0.0055499
MIR1783	2.22162	2.475	0.810269	3.05454	0.00225409	0.00571798
LOC101747601	6.02851	1.51434	0.495847	3.05404	0.00225779	0.00572595
FGF2	6.1593	1.0893	0.356838	3.05265	0.00226833	0.00575056
LOC107051856	1.72034	2.24326	0.736776	3.0447	0.00232912	0.00588234
MIR6553	0.844034	2.82452	0.928145	3.04319	0.00234087	0.00590768
LOC107055505	35.3749	1.44786	0.476604	3.03787	0.00238259	0.00600419
LOC112530583	1.28596	3.16148	1.04122	3.03632	0.00239485	0.00603141
PRR33	1.91365	2.40148	0.791428	3.03436	0.0024105	0.00606346
LOC107057089	5.30355	1.04064	0.34427	3.02273	0.00250502	0.00627604
MIR1744	5.6766	2.2192	0.73464	3.0208	0.0025211	0.00631174
LOC107053887	14.4154	1.05072	0.349207	3.00887	0.00262222	0.00654118
LOC107052182	4.14257	1.20409	0.40028	3.00812	0.00262868	0.00655413
LOC112530363	1.79179	2.07249	0.689102	3.00752	0.00263389	0.00656632
TUBAL3	3.02642	-1.48259	0.492989	-3.00734	0.00263541	0.00656853
MIR1626	1.60897	2.64112	0.879586	3.00268	0.00267612	0.00665878
LOC112533326	5.74324	1.37816	0.459669	2.99816	0.00271613	0.0067494
LOX	6.92206	1.17966	0.394409	2.99097	0.00278097	0.00689644
LOC100858347	1.43911	2.19401	0.733711	2.9903	0.00278706	0.00690659
MIR6635-1	1.88444	3.48918	1.16686	2.99023	0.00278764	0.00690719
LOC112532877	1.49972	2.83775	0.949358	2.98912	0.00279781	0.00692658
LOC107053162	1.80907	1.8527	0.623966	2.96923	0.00298547	0.00734897
MIR107	1.6245	2.15763	0.728841	2.96036	0.00307282	0.00754605
LOC112533310	3.30306	1.54277	0.522086	2.95501	0.00312659	0.00766355
LOC107055197	5.26601	1.10105	0.372716	2.95413	0.00313553	0.00768274
LOC107053416	10.2346	2.51123	0.850246	2.95353	0.0031416	0.00769489
MIR1689	0.921214	2.30712	0.782059	2.95006	0.00317716	0.00777185
MIR6565	3.49663	1.77147	0.60054	2.94979	0.00317986	0.00777755
LOC112533505	2.77954	1.30638	0.443487	2.9457	0.0032222	0.00786667
ESR1	1.94708	2.4428	0.830497	2.94137	0.00326768	0.00796223
LOC107054437	1.97501	2.05146	0.698617	2.93645	0.00331988	0.00807896
LOC107052526	2.48426	1.56713	0.534229	2.93345	0.00335221	0.00814997
LOC107053011	3.81209	2.06331	0.70423	2.92988	0.00339089	0.00823531
TRPM6	1.51694	3.15137	1.07653	2.92735	0.00341867	0.00829498
LOC112532759	6.48758	1.10879	0.379566	2.9212	0.00348684	0.00844554
C5	3.18464	1.22542	0.420674	2.91299	0.0035799	0.0086507
LOC107056422	1.05526	2.56948	0.882661	2.91106	0.00360209	0.00870127
LOC112531436	37.6123	1.09702	0.378042	2.90184	0.00370973	0.00893937
LOC112532060	2.76276	4.07134	1.40363	2.90057	0.00372482	0.00897156
LOC107052951	3.80736	1.34497	0.464284	2.89687	0.00376909	0.00906343
LOC112531992	4.73197	-1.18732	0.411001	-2.88885	0.00386652	0.00927508
LOC112532546	3.6145	2.43979	0.846535	2.88209	0.00395044	0.00946103
LOC112532679	5.51854	1.42894	0.496511	2.87797	0.00400246	0.00957011
LOC112533294	1.82131	1.93714	0.673159	2.87768	0.0040061	0.00957772
LOC107051660	2.40021	1.47572	0.513087	2.87616	0.00402546	0.00961954
LOC101749589	5.41316	1.02968	0.358385	2.87311	0.00406455	0.00970625
LOC107057457	5.35228	-1.51428	0.527981	-2.86806	0.00412997	0.00983976
LOC112533362	160.77	1.13858	0.397213	2.86642	0.00415139	0.00987942

## Sheet: DEGs_HFP
SYMBOL	baseMean	log2FoldChange	lfcSE	stat	pvalue	padj
GDA	134.171	-3.79441	0.715272	-5.30485	1.12766e-07	5.27085e-05
LOC112532289	13.3159	-3.42549	0.727195	-4.71056	2.47039e-06	0.000672244
CIART	38.5821	-2.7635	0.197359	-14.0024	1.50729e-44	2.37896e-40
FAXC	246.469	-2.5214	0.529131	-4.76517	1.88697e-06	0.000551519
LOC107055587	39.4379	-2.49888	0.623165	-4.00999	6.07221e-05	0.0068948
GABRB2	290.79	-2.47048	0.519386	-4.75654	1.9694e-06	0.000565147
DICER1	98.7714	-2.40471	0.507948	-4.73416	2.1996e-06	0.000609058
LOC770141	133.877	-2.39224	0.529421	-4.5186	6.22511e-06	0.00138382
KMT2A	189.822	-2.26913	0.484745	-4.68108	2.85369e-06	0.000763387
LOC112531964	83.8541	-2.06265	0.503766	-4.09446	4.23149e-05	0.00556547
AKAP13	53.64	-1.9394	0.482188	-4.02209	5.76842e-05	0.00686182
LOC112530509	38.6155	-1.92569	0.448818	-4.29058	1.78209e-05	0.00296071
ZNF618	32.9567	-1.83579	0.462432	-3.96986	7.1914e-05	0.00772121
MAPK9	106.154	-1.74031	0.427915	-4.06695	4.76317e-05	0.00606267
CHDSD	251.146	-1.73708	0.12454	-13.948	3.23482e-44	2.55276e-40
PER3	623.287	-1.57762	0.184071	-8.57071	1.02853e-17	2.70554e-14
PER2	1426.32	-1.3212	0.212074	-6.22991	4.6669e-10	4.0921e-07
LOC107054906	54.1858	-1.3147	0.205403	-6.40059	1.54781e-10	1.62861e-07
MHCIA2	20.2397	2.4362	0.609682	3.99585	6.4463e-05	0.00711482
