# Supplementary material for: The light response in chickens divergently selected for feather pecking behavior reveals mechanistic insights towards psychiatric disorders
Source: Mol Biol Rep. 2021 Dec 26;49(2):1649–54. doi: 10.1007/s11033-021-07111-4 (PMC8825407; doi:10.1007/s11033-021-07111-4)
Supplement: Supplementary file 2 — Supplementary Information S2: ClusterProfiler KEGG pathway analysis results of differentially expressed genes from brains of low feather pecking hens after light stimulation. (XLSX 5 kb) [file 11033_2021_7111_MOESM2_ESM.xlsx]

## Sheet: LFP_light_KEGG
ID	Description	GeneRatio	BgRatio	pvalue	p.adjust	qvalue	geneID	Count
gga04510	Focal adhesion	12/112	185/4848	0.00104097	0.0864009	0.0799906	AKT3/CCND2/ITGA1/PDPK1/MAPK9/ITGAV/PARVA/ITGA9/PIK3CA/ITGB8/COL4A3/IGF1	12
gga04080	Neuroactive ligand-receptor interaction	16/112	326/4848	0.00304961	0.11513	0.106589	NTSR1/GABRE/CHRNA7/GABRB2/GLRA3/CALCRL/LEPR/VIPR2/GPR50/VIPR1/LOC428144/GABRA2/GLRA1/CHRM3/GABRG3/C5	16
gga04020	Calcium signaling pathway	12/112	218/4848	0.00416133	0.11513	0.106589	NTSR1/ATP2B4/CACNA1G/CHRNA7/ITPKA/NOS1/FGF5/LOC428144/PLCE1/ADCY1/CHRM3/FGF2	12
gga04068	FoxO signaling pathway	8/112	119/4848	0.00589428	0.122306	0.113232	SMAD3/AKT3/CCND2/PDPK1/HOMER2/MAPK9/PIK3CA/IGF1	8
gga04810	Regulation of actin cytoskeleton	10/112	189/4848	0.0114267	0.179971	0.166619	ABI2/ARHGEF12/ITGA1/FGF5/ITGAV/ITGA9/PIK3CA/ITGB8/CHRM3/FGF2	10
gga02010	ABC transporters	4/112	40/4848	0.0130099	0.179971	0.166619	ABCA1/ABCD2/ABCB7/ABCC4	4
gga04070	Phosphatidylinositol signaling system	6/112	88/4848	0.0155201	0.184024	0.170371	CDS2/ITPKA/DGKD/DGKH/PLCE1/PIK3CA	6
gga04914	Progesterone-mediated oocyte maturation	5/112	72/4848	0.0246886	0.256144	0.23714	AKT3/MAPK9/PIK3CA/ADCY1/IGF1	5
