# Supplementary material for: The light response in chickens divergently selected for feather pecking behavior reveals mechanistic insights towards psychiatric disorders
Source: Mol Biol Rep. 2021 Dec 26;49(2):1649–54. doi: 10.1007/s11033-021-07111-4 (PMC8825407; doi:10.1007/s11033-021-07111-4)
Supplement: Supplementary file 3 — Supplementary Information S3: Genomic variants from genome wide association study of low and high feather peckers with the phenotype “feather pecks delivered box-cox transformed” (p-value < 0.05). (XLSX 18757 kb) [file 11033_2021_7111_MOESM3_ESM.xlsx]

## Sheet: FP_HS_GWAS
Chr	SNP	bp	A1	A2	Freq	b	se	p
10	rs317392376	1832540	C	T	0.432186	-0.159059	0.0806032	0.0484541
10	rs313736663	2282477	T	C	0.988866	-0.773538	0.370515	0.0368216
10	rs312765738	2287717	C	G	0.0111336	0.773538	0.370515	0.0368216
10	rs315280667	2287721	T	C	0.0111336	0.773538	0.370515	0.0368216
10	rs318202751	2289284	T	C	0.0111336	0.773538	0.370515	0.0368216
10	rs314426988	2901255	T	C	0.544534	-0.185751	0.0801702	0.0205059
10	rs314944975	2902546	C	G	0.544534	-0.185751	0.0801702	0.0205059
10	rs737649974	2902730	A	G	0.544534	-0.185751	0.0801702	0.0205059
10	rs315907705	2902890	T	G	0.544534	-0.185751	0.0801702	0.0205059
10	rs740235590	2903025	G	A	0.544534	-0.185751	0.0801702	0.0205059
10	rs734547017	2903108	G	A	0.455466	0.185751	0.0801702	0.0205059
10	rs738427781	2903203	T	C	0.544534	-0.185751	0.0801702	0.0205059
10	rs732783511	2903366	T	C	0.455466	0.185751	0.0801702	0.0205059
10	rs317855515	2903997	T	C	0.455466	0.185751	0.0801702	0.0205059
10	rs14939969	2904081	G	C	0.455466	0.185751	0.0801702	0.0205059
10	rs316717336	2904181	T	C	0.455466	0.185751	0.0801702	0.0205059
10	rs316040781	2904359	T	C	0.455466	0.185751	0.0801702	0.0205059
10	10_2904550	2904550	CAT	C	0.455466	0.185751	0.0801702	0.0205059
10	rs314880231	2904561	G	A	0.455466	0.185751	0.0801702	0.0205059
10	rs317198287	2904599	A	G	0.455466	0.185751	0.0801702	0.0205059
10	rs731448259	2904805	C	T	0.455466	0.185751	0.0801702	0.0205059
10	rs732520634	2905299	T	C	0.455466	0.185751	0.0801702	0.0205059
10	rs736462620	2905302	T	G	0.455466	0.185751	0.0801702	0.0205059
10	rs733744715	2905312	A	G	0.455466	0.185751	0.0801702	0.0205059
10	rs739070952	2905339	T	A	0.455466	0.185751	0.0801702	0.0205059
10	rs317374662	2905483	A	G	0.455466	0.185751	0.0801702	0.0205059
10	rs318010391	2905524	C	A	0.455466	0.185751	0.0801702	0.0205059
10	rs313296121	2905540	G	A	0.455466	0.185751	0.0801702	0.0205059
10	rs315614766	2905595	C	T	0.455466	0.185751	0.0801702	0.0205059
10	rs734207390	2905639	C	T	0.455466	0.185751	0.0801702	0.0205059
10	rs313809418	2905829	T	G	0.455466	0.185751	0.0801702	0.0205059
10	10_2905883	2905883	G	GT	0.455466	0.185751	0.0801702	0.0205059
10	rs316324120	2905993	G	A	0.455466	0.185751	0.0801702	0.0205059
10	rs317925105	2906019	T	C	0.455466	0.185751	0.0801702	0.0205059
10	rs314045977	2906022	G	A	0.455466	0.185751	0.0801702	0.0205059
10	rs315315561	2906046	G	A	0.455466	0.185751	0.0801702	0.0205059
10	rs739651910	2906708	T	C	0.544534	-0.185751	0.0801702	0.0205059
10	rs314273630	2906806	G	T	0.455466	0.185751	0.0801702	0.0205059
10	10_2906995	2906995	TAA	T	0.455466	0.185751	0.0801702	0.0205059
10	rs733043317	2906997	A	T	0.455466	0.185751	0.0801702	0.0205059
10	rs739624313	2906999	A	T	0.455466	0.185751	0.0801702	0.0205059
10	rs314923243	2907381	G	C	0.544534	-0.185751	0.0801702	0.0205059
10	rs316995522	2907421	C	A	0.544534	-0.185751	0.0801702	0.0205059
10	rs314797698	2907537	T	C	0.544534	-0.185751	0.0801702	0.0205059
10	rs317783801	2907666	G	A	0.544534	-0.185751	0.0801702	0.0205059
10	rs317259536	2907875	T	C	0.544534	-0.185751	0.0801702	0.0205059
10	rs14939971	2908409	C	T	0.544534	-0.185751	0.0801702	0.0205059
10	rs14939972	2908479	G	C	0.544534	-0.185751	0.0801702	0.0205059
10	rs14939975	2908968	T	C	0.544534	-0.185751	0.0801702	0.0205059
10	rs313002642	2908986	G	A	0.544534	-0.185751	0.0801702	0.0205059
10	rs733321296	2908991	A	T	0.544534	-0.185751	0.0801702	0.0205059
10	rs735359808	2909002	C	T	0.544534	-0.185751	0.0801702	0.0205059
10	10_2909003	2909003	CT	C	0.544534	-0.185751	0.0801702	0.0205059
10	10_2909005	2909005	A	G	0.544534	-0.185751	0.0801702	0.0205059
10	10_2909035	2909035	CT	CTTCTT	0.544534	-0.185751	0.0801702	0.0205059
10	10_2909038	2909038	*	CT	0.544534	-0.185751	0.0801702	0.0205059
10	rs14939976	2909524	G	A	0.544534	-0.185751	0.0801702	0.0205059
10	10_2909974	2909974	T	TC	0.544534	-0.185751	0.0801702	0.0205059
10	rs314672799	2910096	T	A	0.544534	-0.185751	0.0801702	0.0205059
10	rs313533012	2910593	G	A	0.544534	-0.185751	0.0801702	0.0205059
10	rs314379885	2910625	T	C	0.454453	0.183808	0.0799388	0.0214845
10	rs316383965	2910698	T	C	0.544534	-0.185751	0.0801702	0.0205059
10	rs313526997	2910719	T	G	0.544534	-0.185751	0.0801702	0.0205059
10	rs315609794	2910946	T	C	0.454453	0.183808	0.0799388	0.0214845
10	rs14939977	2911036	T	A	0.544534	-0.185751	0.0801702	0.0205059
10	rs13741890	2911189	A	G	0.544534	-0.185751	0.0801702	0.0205059
10	rs314370977	2911256	G	A	0.544534	-0.185751	0.0801702	0.0205059
10	rs317863899	2911551	T	C	0.455466	0.185751	0.0801702	0.0205059
10	rs735098208	2911599	C	T	0.455466	0.185751	0.0801702	0.0205059
10	rs732383069	2911600	A	T	0.455466	0.185751	0.0801702	0.0205059
10	rs316378833	2911703	C	T	0.455466	0.185751	0.0801702	0.0205059
10	rs312549741	2911730	T	C	0.454453	0.183808	0.0799388	0.0214845
10	rs15557372	2911902	C	A	0.545547	-0.183808	0.0799388	0.0214845
10	rs15557374	2911938	G	A	0.455466	0.185751	0.0801702	0.0205059
10	rs317193351	2911960	T	G	0.455466	0.185751	0.0801702	0.0205059
10	rs315143736	2912019	C	T	0.455466	0.185751	0.0801702	0.0205059
10	rs315616256	2912196	A	G	0.455466	0.185751	0.0801702	0.0205059
10	rs14939978	2912445	G	A	0.544534	-0.185751	0.0801702	0.0205059
10	rs14939979	2912451	C	A	0.544534	-0.185751	0.0801702	0.0205059
10	rs14939980	2912467	G	A	0.544534	-0.185751	0.0801702	0.0205059
10	rs14939981	2912482	G	C	0.550607	-0.175233	0.0796821	0.0278671
10	rs14939982	2912493	C	T	0.544534	-0.185751	0.0801702	0.0205059
10	rs14939983	2912562	T	C	0.545547	-0.183808	0.0799388	0.0214845
10	10_2912592	2912592	T	TA	0.544534	-0.185751	0.0801702	0.0205059
10	rs313803256	2912692	G	A	0.455466	0.185751	0.0801702	0.0205059
10	rs314267343	2913353	A	G	0.544534	-0.185751	0.0801702	0.0205059
10	rs14939986	2914110	C	T	0.544534	-0.185751	0.0801702	0.0205059
10	rs316099335	2914639	A	G	0.544534	-0.185751	0.0801702	0.0205059
10	rs15557384	2915212	A	G	0.455466	0.185751	0.0801702	0.0205059
10	rs317675145	2915728	C	T	0.454453	0.183808	0.0799388	0.0214845
10	rs318120663	2915911	T	C	0.544534	-0.185751	0.0801702	0.0205059
10	rs314156151	2915965	T	C	0.455466	0.185751	0.0801702	0.0205059
10	rs313684854	2916230	A	G	0.449393	0.175233	0.0796821	0.0278671
10	rs314616318	2916885	G	A	0.454453	0.183808	0.0799388	0.0214845
10	rs314841354	2917307	G	C	0.544534	-0.185751	0.0801702	0.0205059
10	rs739022118	2917754	C	CAG	0.544534	-0.185751	0.0801702	0.0205059
10	rs736470963	2917777	T	C	0.544534	-0.185751	0.0801702	0.0205059
10	10_2917814	2917814	TA	T	0.544534	-0.185751	0.0801702	0.0205059
10	rs315039398	2918265	G	C	0.544534	-0.185751	0.0801702	0.0205059
10	rs317432533	2918301	C	T	0.455466	0.185751	0.0801702	0.0205059
10	10_2918484	2918484	GCCCCCC	GCCCCCCCCCC	0.455375	0.185811	0.0802	0.0205121
10	rs14939989	2919563	A	G	0.545547	-0.183808	0.0799388	0.0214845
10	rs15557392	2920103	T	C	0.454453	0.183808	0.0799388	0.0214845
10	10_2920115	2920115	G	GTGAGC	0.545547	-0.183808	0.0799388	0.0214845
10	rs734950619	2920175	A	G	0.454453	0.183808	0.0799388	0.0214845
10	rs313157485	2920243	T	C	0.454453	0.183808	0.0799388	0.0214845
10	rs732324260	2920306	C	A	0.454453	0.183808	0.0799388	0.0214845
10	rs318168258	2920599	C	G	0.545547	-0.183808	0.0799388	0.0214845
10	rs316903000	2920601	C	G	0.545547	-0.183808	0.0799388	0.0214845
10	rs317771135	2920714	C	T	0.545547	-0.183808	0.0799388	0.0214845
10	rs313943178	2920823	A	G	0.545547	-0.183808	0.0799388	0.0214845
10	10_2920845	2920845	ATTTC	A	0.545547	-0.183808	0.0799388	0.0214845
10	10_2920847	2920847	C	A	0.545547	-0.183808	0.0799388	0.0214845
10	rs315865864	2920871	T	C	0.545547	-0.183808	0.0799388	0.0214845
10	rs315078047	2921001	C	T	0.545547	-0.183808	0.0799388	0.0214845
10	rs14939990	2921470	C	T	0.545547	-0.183808	0.0799388	0.0214845
10	rs734733668	2921664	A	G	0.454453	0.183808	0.0799388	0.0214845
10	rs14939992	2921707	C	T	0.545547	-0.183808	0.0799388	0.0214845
10	rs14939993	2921714	A	G	0.545547	-0.183808	0.0799388	0.0214845
10	rs13741895	2921728	A	G	0.545547	-0.183808	0.0799388	0.0214845
10	rs14939994	2921734	T	C	0.545547	-0.183808	0.0799388	0.0214845
10	rs14939995	2921779	T	C	0.545547	-0.183808	0.0799388	0.0214845
10	rs13741896	2921817	G	C	0.545547	-0.183808	0.0799388	0.0214845
10	rs14939996	2921855	A	G	0.545547	-0.183808	0.0799388	0.0214845
10	rs315555494	2921894	A	G	0.545547	-0.183808	0.0799388	0.0214845
10	rs737732474	2921942	A	C	0.545547	-0.183808	0.0799388	0.0214845
10	10_2921969	2921969	GACTT	G	0.545547	-0.183808	0.0799388	0.0214845
10	rs315392780	2922193	C	T	0.545547	-0.183808	0.0799388	0.0214845
10	rs317311580	2922255	A	G	0.545547	-0.183808	0.0799388	0.0214845
10	rs313985812	2922356	T	C	0.545547	-0.183808	0.0799388	0.0214845
10	rs314538241	2923288	G	T	0.545547	-0.183808	0.0799388	0.0214845
10	rs315649247	2923561	C	T	0.454453	0.183808	0.0799388	0.0214845
10	rs13999373	2923893	C	T	0.454453	0.183808	0.0799388	0.0214845
10	rs14939997	2923901	A	G	0.545547	-0.183808	0.0799388	0.0214845
10	rs740649577	2924087	G	A	0.454453	0.183808	0.0799388	0.0214845
10	rs314874956	2924128	A	G	0.454453	0.183808	0.0799388	0.0214845
10	rs733937973	2924190	A	G	0.454453	0.183808	0.0799388	0.0214845
10	rs14939999	2924275	G	A	0.545547	-0.183808	0.0799388	0.0214845
10	10_2925031	2925031	AG	A	0.454453	0.183808	0.0799388	0.0214845
10	10_2925090	2925090	CTTTT	C	0.545547	-0.183808	0.0799388	0.0214845
10	rs13999376	2925268	G	A	0.454453	0.183808	0.0799388	0.0214845
10	rs13999377	2925272	T	C	0.454453	0.183808	0.0799388	0.0214845
10	rs740572439	2925325	C	T	0.454453	0.183808	0.0799388	0.0214845
10	rs13999380	2925551	T	C	0.454453	0.183808	0.0799388	0.0214845
10	rs314270337	2925896	A	G	0.54251	0.189136	0.0855703	0.0270846
10	rs13999381	2926152	T	C	0.454453	0.183808	0.0799388	0.0214845
10	rs13999382	2926153	C	T	0.454453	0.183808	0.0799388	0.0214845
10	rs15557414	2926991	C	G	0.54251	0.189136	0.0855703	0.0270846
10	rs313463875	2927096	G	T	0.45749	-0.189136	0.0855703	0.0270846
10	rs739762516	2927153	A	G	0.45749	-0.189136	0.0855703	0.0270846
10	rs315170135	2927416	A	G	0.54251	0.189136	0.0855703	0.0270846
10	rs1058347074	2927423	A	G	0.54251	0.189136	0.0855703	0.0270846
10	rs735259648	2927631	G	A	0.45749	-0.189136	0.0855703	0.0270846
10	rs738817616	2928155	G	A	0.45749	-0.189136	0.0855703	0.0270846
10	rs29005983	2928157	T	G	0.45749	-0.189136	0.0855703	0.0270846
10	rs313180085	2928183	G	A	0.45749	-0.189136	0.0855703	0.0270846
10	rs740277467	2929027	G	A	0.45749	-0.189136	0.0855703	0.0270846
10	rs315004142	2929759	T	G	0.45749	-0.189136	0.0855703	0.0270846
10	rs735931442	2929776	A	T	0.45749	-0.189136	0.0855703	0.0270846
10	rs10722282	2929903	C	T	0.454453	0.183808	0.0799388	0.0214845
10	rs736917622	2930111	A	G	0.45749	-0.189136	0.0855703	0.0270846
10	rs13999385	2930139	T	C	0.54251	0.189136	0.0855703	0.0270846
10	rs732908797	2930175	C	T	0.45749	-0.189136	0.0855703	0.0270846
10	rs739792956	2930520	T	C	0.45749	-0.189136	0.0855703	0.0270846
10	rs10724468	2930826	T	C	0.45749	-0.189136	0.0855703	0.0270846
10	rs13999386	2931100	T	C	0.54251	0.189136	0.0855703	0.0270846
10	rs13999388	2931124	C	T	0.54251	0.189136	0.0855703	0.0270846
10	rs13999389	2931145	T	C	0.54251	0.189136	0.0855703	0.0270846
10	rs13999390	2931150	C	A	0.54251	0.189136	0.0855703	0.0270846
10	rs13999391	2931152	A	G	0.54251	0.189136	0.0855703	0.0270846
10	rs13999392	2931161	T	C	0.54251	0.189136	0.0855703	0.0270846
10	rs13999393	2931162	G	A	0.54251	0.189136	0.0855703	0.0270846
10	rs13999394	2931163	G	A	0.54251	0.189136	0.0855703	0.0270846
10	rs13999395	2931176	A	G	0.54251	0.189136	0.0855703	0.0270846
10	rs13999397	2931226	C	T	0.54251	0.189136	0.0855703	0.0270846
10	rs15557430	2931254	G	C	0.45749	-0.189136	0.0855703	0.0270846
10	rs15557431	2931255	G	A	0.45749	-0.189136	0.0855703	0.0270846
10	rs313389764	2931425	A	C	0.45749	-0.189136	0.0855703	0.0270846
10	rs315386072	2931701	A	G	0.45749	-0.189136	0.0855703	0.0270846
10	rs13999398	2931705	C	T	0.45749	-0.189136	0.0855703	0.0270846
10	10_2931781	2931781	GA	G	0.45749	-0.189136	0.0855703	0.0270846
10	rs733575300	2932322	G	C	0.45749	-0.189136	0.0855703	0.0270846
10	rs15557439	2932640	G	A	0.54251	0.189136	0.0855703	0.0270846
10	rs13999403	2933381	C	G	0.45749	-0.189136	0.0855703	0.0270846
10	rs740496209	2934710	A	G	0.45749	-0.189136	0.0855703	0.0270846
10	rs317366530	2935087	G	A	0.45749	-0.189136	0.0855703	0.0270846
10	rs735364915	2935259	A	G	0.45749	-0.189136	0.0855703	0.0270846
10	rs732224107	2935979	T	C	0.45749	-0.189136	0.0855703	0.0270846
10	rs731313201	2936255	A	C	0.45749	-0.189136	0.0855703	0.0270846
10	rs737950441	2936323	G	C	0.45749	-0.189136	0.0855703	0.0270846
10	rs313485068	2936366	T	C	0.45749	-0.189136	0.0855703	0.0270846
10	rs314885848	2936370	T	C	0.45749	-0.189136	0.0855703	0.0270846
10	rs317185129	2936376	A	G	0.45749	-0.189136	0.0855703	0.0270846
10	rs737123832	2936563	C	T	0.45749	-0.189136	0.0855703	0.0270846
10	rs15557458	2936746	CCCGAG	C	0.54251	0.189136	0.0855703	0.0270846
10	10_2936747	2936747	TGCCACAGCTC	T	0.54251	0.189136	0.0855703	0.0270846
10	10_2936765	2936765	TGTGCCACAGCTCC	T	0.45749	-0.189136	0.0855703	0.0270846
10	rs13741905	2936801	T	C	0.54251	0.189136	0.0855703	0.0270846
10	rs13741906	2936918	C	A	0.54251	0.189136	0.0855703	0.0270846
10	10_2937578	2937578	A	G	0.45749	-0.189136	0.0855703	0.0270846
10	10_2938133	2938133	T	TTTTA	0.45749	-0.189136	0.0855703	0.0270846
10	10_2939104	2939104	A	AGGG	0.45749	-0.189136	0.0855703	0.0270846
10	rs15557475	2939279	A	G	0.54251	0.189136	0.0855703	0.0270846
10	10_2939325	2939325	G	C	0.45749	-0.189136	0.0855703	0.0270846
10	rs13741907	2939375	C	T	0.54251	0.189136	0.0855703	0.0270846
10	rs15557477	2939388	T	G	0.54251	0.189136	0.0855703	0.0270846
10	rs314931650	2939524	A	G	0.45749	-0.189136	0.0855703	0.0270846
10	rs740581792	2939610	G	GGAAGCACAGA	0.54251	0.189136	0.0855703	0.0270846
10	10_2939891	2939891	A	AC	0.45749	-0.189136	0.0855703	0.0270846
10	rs315466013	2939984	A	G	0.45749	-0.189136	0.0855703	0.0270846
10	rs313277940	2940280	T	C	0.45749	-0.189136	0.0855703	0.0270846
10	rs317456951	2940386	C	T	0.54251	0.189136	0.0855703	0.0270846
10	rs732616593	3234001	T	G	0.152834	0.203008	0.101213	0.0448836
10	rs735547296	3236120	T	C	0.152834	0.203008	0.101213	0.0448836
10	rs731424342	3236434	A	C	0.152834	0.203008	0.101213	0.0448836
10	rs312825878	3236436	G	A	0.152834	0.203008	0.101213	0.0448836
10	rs314384997	3236487	T	C	0.152834	0.203008	0.101213	0.0448836
10	rs733116279	3236595	T	C	0.152834	0.203008	0.101213	0.0448836
10	rs312569670	3236782	C	T	0.847166	-0.203008	0.101213	0.0448836
10	rs794202137	3236838	*	C	0.152834	0.203008	0.101213	0.0448836
10	rs13603825	3236984	G	A	0.847166	-0.203008	0.101213	0.0448836
10	10_3237571	3237571	GTACATT	G	0.152834	0.203008	0.101213	0.0448836
10	rs740023357	3237574	C	A	0.152834	0.203008	0.101213	0.0448836
10	rs737313764	3237575	T	G	0.152834	0.203008	0.101213	0.0448836
10	rs317322725	3237613	C	T	0.152834	0.203008	0.101213	0.0448836
10	rs314165355	3237622	A	G	0.152834	0.203008	0.101213	0.0448836
10	rs317943090	3237728	T	C	0.152834	0.203008	0.101213	0.0448836
10	rs314556461	3237990	C	T	0.152834	0.203008	0.101213	0.0448836
10	rs314266501	3238063	A	G	0.152834	0.203008	0.101213	0.0448836
10	rs316544203	3238252	T	C	0.847166	-0.203008	0.101213	0.0448836
10	rs313129460	3238407	G	A	0.847166	-0.203008	0.101213	0.0448836
10	rs314167267	3238466	A	G	0.152834	0.203008	0.101213	0.0448836
10	rs317332456	3238867	C	T	0.152834	0.203008	0.101213	0.0448836
10	rs312378418	3239074	A	G	0.847166	-0.203008	0.101213	0.0448836
10	rs732988058	3239576	C	T	0.152834	0.203008	0.101213	0.0448836
10	10_3239583	3239583	CA	C	0.847166	-0.203008	0.101213	0.0448836
10	rs316971605	3239624	T	C	0.152834	0.203008	0.101213	0.0448836
10	rs731493698	3239656	G	A	0.152834	0.203008	0.101213	0.0448836
10	rs738029765	3239665	A	G	0.152834	0.203008	0.101213	0.0448836
10	rs315753543	3239686	A	G	0.152834	0.203008	0.101213	0.0448836
10	rs14940252	3240281	T	C	0.152834	0.203008	0.101213	0.0448836
10	rs318040523	3240454	G	C	0.847166	-0.203008	0.101213	0.0448836
10	rs313897472	3240480	A	C	0.847166	-0.203008	0.101213	0.0448836
10	rs317627633	3240552	T	C	0.847166	-0.203008	0.101213	0.0448836
10	rs314284438	3240585	T	C	0.847166	-0.203008	0.101213	0.0448836
10	rs316344322	3241291	A	G	0.847166	-0.203008	0.101213	0.0448836
10	rs738375303	3241317	A	T	0.847166	-0.203008	0.101213	0.0448836
10	10_3241322	3241322	C	T	0.847166	-0.203008	0.101213	0.0448836
10	rs1060411321	3241323	C	T	0.847166	-0.203008	0.101213	0.0448836
10	rs734793160	3241331	G	A	0.847166	-0.203008	0.101213	0.0448836
10	rs317195765	3241386	G	T	0.847166	-0.203008	0.101213	0.0448836
10	rs731028655	3241399	C	T	0.847166	-0.203008	0.101213	0.0448836
10	rs314962118	3241444	G	A	0.847166	-0.203008	0.101213	0.0448836
10	rs741260826	3241566	G	GGA	0.152834	0.203008	0.101213	0.0448836
10	10_3242757	3242757	CCAGTT	C	0.152834	0.203008	0.101213	0.0448836
10	rs314941739	3243066	A	G	0.847166	-0.203008	0.101213	0.0448836
10	rs739687425	3243219	C	T	0.152834	0.203008	0.101213	0.0448836
10	rs313076684	3243320	A	G	0.152834	0.203008	0.101213	0.0448836
10	rs740692122	3243404	T	G	0.152834	0.203008	0.101213	0.0448836
10	rs13999656	3243415	C	T	0.152834	0.203008	0.101213	0.0448836
10	rs734512070	3243915	T	C	0.152834	0.203008	0.101213	0.0448836
10	rs741399347	3243939	G	A	0.152834	0.203008	0.101213	0.0448836
10	rs738438087	3243941	T	A	0.152834	0.203008	0.101213	0.0448836
10	rs735598615	3244124	C	T	0.152834	0.203008	0.101213	0.0448836
10	rs740874181	3244224	T	C	0.152834	0.203008	0.101213	0.0448836
10	10_3244387	3244387	GT	G	0.152834	0.203008	0.101213	0.0448836
10	rs739872553	3719954	T	C	0.495951	-0.395665	0.162868	0.0151259
10	rs314617914	3720238	G	A	0.504049	0.395665	0.162868	0.0151259
10	rs317635034	3720519	A	G	0.504049	0.395665	0.162868	0.0151259
10	rs731712211	3720532	C	A	0.504049	0.395665	0.162868	0.0151259
10	rs318209082	3720635	A	G	0.495951	-0.395665	0.162868	0.0151259
10	rs315887285	3720655	A	G	0.495951	-0.395665	0.162868	0.0151259
10	rs318014395	3720674	A	G	0.495951	-0.395665	0.162868	0.0151259
10	rs740898121	3720688	G	C	0.495951	-0.395665	0.162868	0.0151259
10	rs314028695	3720695	A	G	0.504049	0.395665	0.162868	0.0151259
10	rs314215943	3720765	G	A	0.504049	0.395665	0.162868	0.0151259
10	rs740757741	3720787	T	C	0.504049	0.395665	0.162868	0.0151259
10	rs737916855	3720788	G	C	0.504049	0.395665	0.162868	0.0151259
10	rs14001563	3720799	A	G	0.504049	0.395665	0.162868	0.0151259
10	rs312682174	3720832	C	T	0.504049	0.395665	0.162868	0.0151259
10	rs736351194	3720884	G	A	0.504049	0.395665	0.162868	0.0151259
10	rs316716487	3720930	T	C	0.504049	0.395665	0.162868	0.0151259
10	rs741613172	3720933	G	A	0.495951	-0.395665	0.162868	0.0151259
10	rs734572831	3720936	G	A	0.495951	-0.395665	0.162868	0.0151259
10	rs314814846	3720976	G	T	0.504049	0.395665	0.162868	0.0151259
10	rs317077156	3720994	T	C	0.504049	0.395665	0.162868	0.0151259
10	rs312512939	3721042	A	C	0.504049	0.395665	0.162868	0.0151259
10	rs739765856	3721057	T	C	0.495951	-0.395665	0.162868	0.0151259
10	rs315083025	3721058	A	G	0.504049	0.395665	0.162868	0.0151259
10	rs317212139	3721070	T	C	0.504049	0.395665	0.162868	0.0151259
10	rs736607727	3721167	A	G	0.504049	0.395665	0.162868	0.0151259
10	rs313169168	3721373	T	C	0.504049	0.395665	0.162868	0.0151259
10	10_3721769	3721769	A	G	0.495951	-0.395665	0.162868	0.0151259
10	10_3721770	3721770	G	C	0.495951	-0.395665	0.162868	0.0151259
10	rs314670186	3722445	A	T	0.495951	-0.395665	0.162868	0.0151259
10	10_3722655	3722655	A	AG	0.504049	0.395665	0.162868	0.0151259
10	rs15562717	3722704	G	A	0.504049	0.395665	0.162868	0.0151259
10	rs315202990	3722743	T	C	0.504049	0.395665	0.162868	0.0151259
10	rs313754349	3722839	A	G	0.495951	-0.395665	0.162868	0.0151259
10	rs15562721	3722915	A	T	0.495951	-0.395665	0.162868	0.0151259
10	10_3722985	3722985	CTT	C	0.495951	-0.395665	0.162868	0.0151259
10	rs15562726	3723024	T	C	0.504049	0.395665	0.162868	0.0151259
10	rs737023322	3723039	G	A	0.495951	-0.395665	0.162868	0.0151259
10	rs15562727	3723087	T	C	0.504049	0.395665	0.162868	0.0151259
10	rs317753710	3723094	A	G	0.495951	-0.395665	0.162868	0.0151259
10	rs313550707	3723142	T	C	0.495951	-0.395665	0.162868	0.0151259
10	rs15562728	3723306	G	A	0.504049	0.395665	0.162868	0.0151259
10	10_3723402	3723402	T	TAG	0.495951	-0.395665	0.162868	0.0151259
10	rs738040285	3723447	A	G	0.495951	-0.395665	0.162868	0.0151259
10	rs740435652	3723523	A	G	0.495951	-0.395665	0.162868	0.0151259
10	rs14001568	3723536	A	G	0.495951	-0.395665	0.162868	0.0151259
10	rs737863644	3723556	T	A	0.495951	-0.395665	0.162868	0.0151259
10	10_3723562	3723562	AC	A	0.495951	-0.395665	0.162868	0.0151259
10	rs730997490	3723611	G	A	0.495951	-0.395665	0.162868	0.0151259
10	rs739298546	3723938	C	A	0.495951	-0.395665	0.162868	0.0151259
10	rs735339041	3724007	T	A	0.504049	0.395665	0.162868	0.0151259
10	rs793892785	3724163	T	C	0.495951	-0.395665	0.162868	0.0151259
10	rs733434379	3724176	G	T	0.504049	0.395665	0.162868	0.0151259
10	rs315948608	3724529	G	A	0.495951	-0.395665	0.162868	0.0151259
10	rs312929200	3724570	A	G	0.495951	-0.395665	0.162868	0.0151259
10	rs315237084	3724621	G	C	0.504049	0.395665	0.162868	0.0151259
10	rs314315925	3724911	T	C	0.504049	0.395665	0.162868	0.0151259
10	10_3725103	3725103	GA	G	0.504049	0.395665	0.162868	0.0151259
10	rs315973428	3725216	C	T	0.495951	-0.395665	0.162868	0.0151259
10	rs315627131	3725436	C	G	0.495951	-0.395665	0.162868	0.0151259
10	rs317416496	3725513	T	C	0.504049	0.395665	0.162868	0.0151259
10	rs735713219	3725837	A	G	0.504049	0.395665	0.162868	0.0151259
10	rs316802648	3725937	T	C	0.495951	-0.395665	0.162868	0.0151259
10	rs740391243	3725949	A	G	0.504049	0.395665	0.162868	0.0151259
10	rs732872635	3725954	G	A	0.504049	0.395665	0.162868	0.0151259
10	rs737666336	3725957	T	G	0.504049	0.395665	0.162868	0.0151259
10	rs740944733	3725959	A	G	0.504049	0.395665	0.162868	0.0151259
10	rs316122696	3726062	G	A	0.495951	-0.395665	0.162868	0.0151259
10	rs739575808	3726094	T	C	0.495951	-0.395665	0.162868	0.0151259
10	rs314489275	3726182	T	A	0.495951	-0.395665	0.162868	0.0151259
10	10_3726194	3726194	A	AAC	0.495951	-0.395665	0.162868	0.0151259
10	rs738774148	3726198	T	G	0.495951	-0.395665	0.162868	0.0151259
10	rs735674253	3726215	G	T	0.495951	-0.395665	0.162868	0.0151259
10	rs316693641	3726221	C	G	0.495951	-0.395665	0.162868	0.0151259
10	rs734591619	3726260	A	G	0.495951	-0.395665	0.162868	0.0151259
10	rs738051121	3726262	A	G	0.495951	-0.395665	0.162868	0.0151259
10	rs731730255	3726265	A	T	0.495951	-0.395665	0.162868	0.0151259
10	rs735196576	3726268	A	T	0.495951	-0.395665	0.162868	0.0151259
10	rs15562730	3726598	A	G	0.495951	-0.395665	0.162868	0.0151259
10	rs13677247	3726651	G	T	0.495951	-0.395665	0.162868	0.0151259
10	rs13677248	3726652	A	G	0.495951	-0.395665	0.162868	0.0151259
10	rs315533472	3726979	G	A	0.495951	-0.395665	0.162868	0.0151259
10	rs794652018	3727190	TTC	T	0.504049	0.395665	0.162868	0.0151259
10	rs315745721	3727350	C	T	0.504049	0.395665	0.162868	0.0151259
10	rs733800015	3727355	A	G	0.504049	0.395665	0.162868	0.0151259
10	rs314218831	3727428	C	T	0.495951	-0.395665	0.162868	0.0151259
10	rs316374968	3727440	A	G	0.495951	-0.395665	0.162868	0.0151259
10	rs737459310	3727742	T	C	0.495951	-0.395665	0.162868	0.0151259
10	rs739561064	3727743	G	A	0.495951	-0.395665	0.162868	0.0151259
10	rs736740892	3727828	A	G	0.495951	-0.395665	0.162868	0.0151259
10	rs741539440	3727853	A	G	0.495951	-0.395665	0.162868	0.0151259
10	rs312626104	3727940	T	C	0.495951	-0.395665	0.162868	0.0151259
10	10_3727951	3727951	T	TGA	0.495951	-0.395665	0.162868	0.0151259
10	rs737396652	3727972	A	C	0.495951	-0.395665	0.162868	0.0151259
10	rs315086737	3728369	A	G	0.495951	-0.395665	0.162868	0.0151259
10	rs313486653	3728469	T	C	0.495951	-0.395665	0.162868	0.0151259
10	rs315642167	3728512	T	G	0.504049	0.395665	0.162868	0.0151259
10	rs317245135	3728630	A	G	0.495951	-0.395665	0.162868	0.0151259
10	rs15562740	3728801	A	G	0.504049	0.395665	0.162868	0.0151259
10	rs313771725	3728948	C	T	0.495951	-0.395665	0.162868	0.0151259
10	rs313987163	3729608	A	T	0.504049	0.395665	0.162868	0.0151259
10	rs316496764	3729704	C	T	0.504049	0.395665	0.162868	0.0151259
10	rs312404398	3729770	G	A	0.504049	0.395665	0.162868	0.0151259
10	rs312993689	3729885	C	A	0.504049	0.395665	0.162868	0.0151259
10	rs314924624	3729906	T	A	0.504049	0.395665	0.162868	0.0151259
10	rs317544463	3729910	T	C	0.504049	0.395665	0.162868	0.0151259
10	rs736678394	3730003	G	A	0.495951	-0.395665	0.162868	0.0151259
10	rs317366157	3730240	A	G	0.504049	0.395665	0.162868	0.0151259
10	rs312992248	3730243	G	A	0.495951	-0.395665	0.162868	0.0151259
10	rs15562742	3730372	G	A	0.504049	0.395665	0.162868	0.0151259
10	rs15562746	3730417	A	G	0.504049	0.395665	0.162868	0.0151259
10	rs318165350	3730480	T	C	0.495951	-0.395665	0.162868	0.0151259
10	10_3730573	3730573	T	TC	0.495951	-0.395665	0.162868	0.0151259
10	10_3730752	3730752	GGT	G	0.495951	-0.395665	0.162868	0.0151259
10	10_3730754	3730754	T	TGC	0.495951	-0.395665	0.162868	0.0151259
10	rs731333960	3730755	*	G	0.495951	-0.395665	0.162868	0.0151259
10	rs315955870	3730831	T	G	0.495951	-0.395665	0.162868	0.0151259
10	rs741127896	3731029	G	A	0.495951	-0.395665	0.162868	0.0151259
10	rs315065001	3731135	T	G	0.504049	0.395665	0.162868	0.0151259
10	rs741780701	3731261	T	C	0.495951	-0.395665	0.162868	0.0151259
10	rs734282612	3731262	G	A	0.495951	-0.395665	0.162868	0.0151259
10	10_3731320	3731320	A	ATTGTT	0.504049	0.395665	0.162868	0.0151259
10	rs313071282	3731386	T	C	0.504049	0.395665	0.162868	0.0151259
10	rs316316866	3731387	A	G	0.495951	-0.395665	0.162868	0.0151259
10	10_3731401	3731401	G	GCT	0.495951	-0.395665	0.162868	0.0151259
10	rs315856643	3731470	A	C	0.504049	0.395665	0.162868	0.0151259
10	rs317418014	3731657	A	G	0.504049	0.395665	0.162868	0.0151259
10	rs316187422	3731709	C	T	0.495951	-0.395665	0.162868	0.0151259
10	rs734932999	3731714	T	C	0.495951	-0.395665	0.162868	0.0151259
10	10_3731718	3731718	A	G	0.495951	-0.395665	0.162868	0.0151259
10	10_3731719	3731719	T	C	0.495951	-0.395665	0.162868	0.0151259
10	rs736916935	3731746	A	G	0.495951	-0.395665	0.162868	0.0151259
10	10_3731866	3731866	TC	T	0.504049	0.395665	0.162868	0.0151259
10	10_3731869	3731869	CT	C	0.495951	-0.395665	0.162868	0.0151259
10	10_3731875	3731875	A	AGG	0.504049	0.395665	0.162868	0.0151259
10	rs740142264	3732019	C	G	0.495951	-0.395665	0.162868	0.0151259
10	rs14001569	3732025	G	T	0.504049	0.395665	0.162868	0.0151259
10	rs739654647	3732047	G	A	0.504049	0.395665	0.162868	0.0151259
10	rs312839760	3732088	C	T	0.504049	0.395665	0.162868	0.0151259
10	rs314413241	3732102	G	A	0.504049	0.395665	0.162868	0.0151259
10	10_3732155	3732155	TTCTG	T	0.495951	-0.395665	0.162868	0.0151259
10	rs731894712	3732191	C	T	0.495951	-0.395665	0.162868	0.0151259
10	10_3732197	3732197	C	T	0.495951	-0.395665	0.162868	0.0151259
10	rs737984226	3732198	T	A	0.495951	-0.395665	0.162868	0.0151259
10	rs741520132	3732206	G	A	0.495951	-0.395665	0.162868	0.0151259
10	rs14001574	3732218	G	A	0.504049	0.395665	0.162868	0.0151259
10	10_3732252	3732252	C	CTTTAT	0.495951	-0.395665	0.162868	0.0151259
10	rs317677471	3732267	G	A	0.504049	0.395665	0.162868	0.0151259
10	rs14942115	3732282	G	C	0.504049	0.395665	0.162868	0.0151259
10	10_3732332	3732332	TA	T	0.504049	0.395665	0.162868	0.0151259
10	rs14942118	3732477	G	A	0.495951	-0.395665	0.162868	0.0151259
10	rs314010487	3732628	A	G	0.504049	0.395665	0.162868	0.0151259
10	rs314324019	3732790	T	C	0.504049	0.395665	0.162868	0.0151259
10	rs312863752	3732872	T	C	0.495951	-0.395665	0.162868	0.0151259
10	rs316353590	3732888	A	G	0.495951	-0.395665	0.162868	0.0151259
10	rs736318508	3732949	A	G	0.495951	-0.395665	0.162868	0.0151259
10	rs312669341	3733285	C	G	0.495951	-0.395665	0.162868	0.0151259
10	rs317092267	3733754	T	A	0.495951	-0.395665	0.162868	0.0151259
10	10_3733838	3733838	G	GAAA	0.495951	-0.395665	0.162868	0.0151259
10	rs317220405	3734092	C	T	0.495951	-0.395665	0.162868	0.0151259
10	rs313490188	3734097	A	G	0.495951	-0.395665	0.162868	0.0151259
10	rs738311458	3734134	T	A	0.495951	-0.395665	0.162868	0.0151259
10	rs738005815	3734266	A	G	0.495951	-0.395665	0.162868	0.0151259
10	rs313773092	3734292	G	C	0.495951	-0.395665	0.162868	0.0151259
10	rs737250757	3734339	T	C	0.495951	-0.395665	0.162868	0.0151259
10	10_3734362	3734362	C	CTCT	0.495951	-0.395665	0.162868	0.0151259
10	rs15562754	3734683	A	G	0.504049	0.395665	0.162868	0.0151259
10	rs738365675	3734869	C	T	0.495951	-0.395665	0.162868	0.0151259
10	rs313916331	3734966	G	C	0.495951	-0.395665	0.162868	0.0151259
10	10_3734977	3734977	GTGTAGCTGAA	G	0.495951	-0.395665	0.162868	0.0151259
10	rs738091734	3735033	C	T	0.495951	-0.395665	0.162868	0.0151259
10	rs741552678	3735053	G	A	0.495951	-0.395665	0.162868	0.0151259
10	10_3735087	3735087	AT	A	0.504049	0.395665	0.162868	0.0151259
10	rs15562756	3735190	G	A	0.504049	0.395665	0.162868	0.0151259
10	rs15562758	3735327	T	C	0.504049	0.395665	0.162868	0.0151259
10	rs315071032	3735706	G	A	0.504049	0.395665	0.162868	0.0151259
10	rs313579323	3735807	T	C	0.504049	0.395665	0.162868	0.0151259
10	rs316475086	3735819	G	C	0.495951	-0.395665	0.162868	0.0151259
10	rs316381038	3736030	G	A	0.504049	0.395665	0.162868	0.0151259
10	rs317522132	3736057	T	C	0.504049	0.395665	0.162868	0.0151259
10	rs313832242	3736100	G	C	0.504049	0.395665	0.162868	0.0151259
10	rs315928518	3736130	G	C	0.504049	0.395665	0.162868	0.0151259
10	rs312513153	3736167	T	C	0.504049	0.395665	0.162868	0.0151259
10	10_3736536	3736536	T	TTC	0.495951	-0.395665	0.162868	0.0151259
10	rs794515369	3736547	C	A	0.495951	-0.395665	0.162868	0.0151259
10	rs794036044	3736548	G	A	0.495951	-0.395665	0.162868	0.0151259
10	rs14001579	3736661	G	A	0.504049	0.395665	0.162868	0.0151259
10	rs14001580	3736727	T	C	0.504049	0.395665	0.162868	0.0151259
10	rs316451574	3736751	G	A	0.504049	0.395665	0.162868	0.0151259
10	rs740318969	3736862	T	G	0.495951	-0.395665	0.162868	0.0151259
10	rs735957678	3736864	C	A	0.495951	-0.395665	0.162868	0.0151259
10	rs14942124	3736966	AGTG	A	0.504049	0.395665	0.162868	0.0151259
10	rs315987674	3736991	C	T	0.504049	0.395665	0.162868	0.0151259
10	rs318231502	3736994	A	G	0.504049	0.395665	0.162868	0.0151259
10	rs317403157	3737212	G	A	0.495951	-0.395665	0.162868	0.0151259
10	rs14942127	3737225	T	C	0.504049	0.395665	0.162868	0.0151259
10	rs315514404	3737314	T	C	0.504049	0.395665	0.162868	0.0151259
10	rs317294574	3737369	C	T	0.504049	0.395665	0.162868	0.0151259
10	rs730993029	3737381	C	CT	0.504049	0.395665	0.162868	0.0151259
10	rs314167991	3737406	T	C	0.504049	0.395665	0.162868	0.0151259
10	10_3737436	3737436	CAGG	C	0.504049	0.395665	0.162868	0.0151259
10	rs734589985	3737485	C	T	0.504049	0.395665	0.162868	0.0151259
10	rs736679624	3737486	A	G	0.504049	0.395665	0.162868	0.0151259
10	rs316785526	3737578	C	T	0.504049	0.395665	0.162868	0.0151259
10	rs738670256	3737580	A	G	0.504049	0.395665	0.162868	0.0151259
10	rs313042971	3737593	A	G	0.504049	0.395665	0.162868	0.0151259
10	rs312786156	3737647	A	G	0.504049	0.395665	0.162868	0.0151259
10	rs732096747	3737673	A	G	0.495951	-0.395665	0.162868	0.0151259
10	rs312294744	3737863	T	C	0.504049	0.395665	0.162868	0.0151259
10	rs316986239	3738212	T	A	0.504049	0.395665	0.162868	0.0151259
10	10_3738219	3738219	CT	CTT	0.495951	-0.395665	0.162868	0.0151259
10	10_3738231	3738231	G	GA	0.504049	0.395665	0.162868	0.0151259
10	10_3738246	3738246	T	TTAAG	0.495951	-0.395665	0.162868	0.0151259
10	rs317511535	3738325	G	T	0.504049	0.395665	0.162868	0.0151259
10	rs313659037	3738346	G	C	0.504049	0.395665	0.162868	0.0151259
10	rs315723115	3738371	A	G	0.504049	0.395665	0.162868	0.0151259
10	rs314700258	3738393	A	G	0.495951	-0.395665	0.162868	0.0151259
10	10_3738423	3738423	AT	A	0.495951	-0.395665	0.162868	0.0151259
10	10_3738482	3738482	C	T	0.504049	0.395665	0.162868	0.0151259
10	rs317121495	3738880	T	G	0.504049	0.395665	0.162868	0.0151259
10	rs312350908	3738927	A	G	0.504049	0.395665	0.162868	0.0151259
10	rs314756591	3739093	A	G	0.495951	-0.395665	0.162868	0.0151259
10	rs315721001	3739449	C	T	0.504049	0.395665	0.162868	0.0151259
10	rs734616438	3739453	G	A	0.495951	-0.395665	0.162868	0.0151259
10	rs740154875	3739638	A	G	0.495951	-0.395665	0.162868	0.0151259
10	rs14942128	3739743	C	T	0.504049	0.395665	0.162868	0.0151259
10	rs317864436	3739861	G	A	0.504049	0.395665	0.162868	0.0151259
10	rs316481931	3740060	C	T	0.504049	0.395665	0.162868	0.0151259
10	rs314662272	3740163	G	T	0.504049	0.395665	0.162868	0.0151259
10	rs316372005	3740281	T	G	0.495951	-0.395665	0.162868	0.0151259
10	10_3740428	3740428	A	ATTAT	0.495951	-0.395665	0.162868	0.0151259
10	rs317520798	3740499	T	C	0.495951	-0.395665	0.162868	0.0151259
10	rs313419890	3740620	T	A	0.495951	-0.395665	0.162868	0.0151259
10	rs732032738	3741108	A	G	0.495951	-0.395665	0.162868	0.0151259
10	rs315072380	3741166	T	C	0.504049	0.395665	0.162868	0.0151259
10	rs317742217	3741215	A	G	0.504049	0.395665	0.162868	0.0151259
10	rs318162050	3741428	C	G	0.504049	0.395665	0.162868	0.0151259
10	rs314152613	3741458	T	C	0.504049	0.395665	0.162868	0.0151259
10	rs316706704	3741488	G	A	0.495951	-0.395665	0.162868	0.0151259
10	rs318001626	3741502	C	T	0.504049	0.395665	0.162868	0.0151259
10	rs735215292	3741524	C	T	0.495951	-0.395665	0.162868	0.0151259
10	rs740016111	3741525	A	G	0.495951	-0.395665	0.162868	0.0151259
10	rs312515937	3741585	T	C	0.504049	0.395665	0.162868	0.0151259
10	rs735138899	3741600	T	C	0.504049	0.395665	0.162868	0.0151259
10	rs315088986	3741648	A	C	0.504049	0.395665	0.162868	0.0151259
10	rs732298669	3741660	C	G	0.504049	0.395665	0.162868	0.0151259
10	rs736948126	3741671	A	G	0.504049	0.395665	0.162868	0.0151259
10	rs732921044	3741725	T	C	0.495951	-0.395665	0.162868	0.0151259
10	rs737574574	3741745	G	C	0.495951	-0.395665	0.162868	0.0151259
10	rs741045463	3741776	G	A	0.495951	-0.395665	0.162868	0.0151259
10	rs732204481	3741781	G	A	0.495951	-0.395665	0.162868	0.0151259
10	rs741420234	3741796	T	C	0.495951	-0.395665	0.162868	0.0151259
10	10_3741825	3741825	C	CTCTCT	0.504049	0.395665	0.162868	0.0151259
10	10_3741833	3741833	T	TGAAGAAGGGTTGAGGGAGCCTTA	0.504049	0.395665	0.162868	0.0151259
10	rs15562766	3741853	*	C	0.504049	0.395665	0.162868	0.0151259
10	rs315073296	3741884	T	C	0.495951	-0.395665	0.162868	0.0151259
10	rs737922942	3741914	T	C	0.495951	-0.395665	0.162868	0.0151259
10	rs731819037	3741931	G	A	0.504049	0.395665	0.162868	0.0151259
10	rs739909541	3741949	G	A	0.504049	0.395665	0.162868	0.0151259
10	rs732267596	3741956	G	A	0.504049	0.395665	0.162868	0.0151259
10	rs735407371	3741981	G	A	0.504049	0.395665	0.162868	0.0151259
10	rs314308675	3742000	G	A	0.504049	0.395665	0.162868	0.0151259
10	10_3742204	3742204	CTATTAT	C	0.504049	0.395665	0.162868	0.0151259
10	10_3742206	3742206	T	C	0.504049	0.395665	0.162868	0.0151259
10	10_3742207	3742207	ATTC	A	0.504049	0.395665	0.162868	0.0151259
10	10_3742208	3742208	T	A	0.504049	0.395665	0.162868	0.0151259
10	10_3742248	3742248	TAAAA	TAA	0.504049	0.395665	0.162868	0.0151259
10	rs313578790	3742368	T	C	0.495951	-0.395665	0.162868	0.0151259
10	rs317981861	3742478	T	C	0.504049	0.395665	0.162868	0.0151259
10	rs315518606	3742505	A	G	0.495951	-0.395665	0.162868	0.0151259
10	rs313965747	3742525	C	T	0.495951	-0.395665	0.162868	0.0151259
10	rs316897678	3742575	A	G	0.504049	0.395665	0.162868	0.0151259
10	rs312847051	3742582	A	G	0.495951	-0.395665	0.162868	0.0151259
10	10_3742972	3742972	A	AG	0.504049	0.395665	0.162868	0.0151259
10	10_3742983	3742983	A	AAG	0.504049	0.395665	0.162868	0.0151259
10	rs315428474	3743347	G	C	0.504049	0.395665	0.162868	0.0151259
10	rs317515316	3743353	C	G	0.504049	0.395665	0.162868	0.0151259
10	rs313852773	3743367	C	T	0.504049	0.395665	0.162868	0.0151259
10	rs315430108	3743380	A	G	0.504049	0.395665	0.162868	0.0151259
10	rs314333481	3743382	A	G	0.504049	0.395665	0.162868	0.0151259
10	rs15562778	3743399	T	G	0.495951	-0.395665	0.162868	0.0151259
10	10_3743594	3743594	C	CTA	0.495951	-0.395665	0.162868	0.0151259
10	rs312655148	3743663	C	T	0.495951	-0.395665	0.162868	0.0151259
10	rs314076603	3743687	A	C	0.495951	-0.395665	0.162868	0.0151259
10	rs314800284	3743990	A	G	0.495951	-0.395665	0.162868	0.0151259
10	10_3744018	3744018	G	C	0.495951	-0.395665	0.162868	0.0151259
10	10_3744019	3744019	A	G	0.495951	-0.395665	0.162868	0.0151259
10	rs738101369	3744030	A	G	0.495951	-0.395665	0.162868	0.0151259
10	rs317046778	3744043	A	G	0.495951	-0.395665	0.162868	0.0151259
10	rs312495124	3744080	A	G	0.504049	0.395665	0.162868	0.0151259
10	rs739538146	3744144	C	T	0.495951	-0.395665	0.162868	0.0151259
10	rs736244004	3744149	T	C	0.495951	-0.395665	0.162868	0.0151259
10	rs317216112	3744162	C	T	0.495951	-0.395665	0.162868	0.0151259
10	rs732363596	3744270	T	C	0.495951	-0.395665	0.162868	0.0151259
10	rs741537231	3744402	T	A	0.495951	-0.395665	0.162868	0.0151259
10	rs317771693	3747472	A	G	0.495951	-0.395665	0.162868	0.0151259
10	rs314066347	3747907	C	A	0.509109	-0.402994	0.149436	0.00700153
10	rs316790831	3748654	T	C	0.495951	-0.395665	0.162868	0.0151259
10	10_3748828	3748828	C	CA	0.495951	-0.395665	0.162868	0.0151259
10	10_3749137	3749137	TA	T	0.495951	-0.395665	0.162868	0.0151259
10	rs741755684	3749139	A	G	0.495951	-0.395665	0.162868	0.0151259
10	rs15562807	3749244	A	G	0.490891	0.402994	0.149436	0.00700153
10	rs15562808	3749336	A	G	0.490891	0.402994	0.149436	0.00700153
10	rs15562809	3749356	G	A	0.504049	0.395665	0.162868	0.0151259
10	rs15562810	3749369	A	G	0.490891	0.402994	0.149436	0.00700153
10	rs15562812	3749401	T	C	0.490891	0.402994	0.149436	0.00700153
10	rs15562814	3749499	G	A	0.490891	0.402994	0.149436	0.00700153
10	rs14942156	3749927	T	G	0.490891	0.402994	0.149436	0.00700153
10	rs738553998	3750039	T	A	0.509109	-0.402994	0.149436	0.00700153
10	10_3750040	3750040	T	TAAGA	0.509109	-0.402994	0.149436	0.00700153
10	10_3750050	3750050	G	A	0.509109	-0.402994	0.149436	0.00700153
10	10_3750051	3750051	T	G	0.509109	-0.402994	0.149436	0.00700153
10	rs14942158	3750092	A	G	0.490891	0.402994	0.149436	0.00700153
10	rs733136467	3750345	G	A	0.509109	-0.402994	0.149436	0.00700153
10	rs317345257	3753292	A	G	0.490891	0.402994	0.149436	0.00700153
10	rs14001582	3753670	A	T	0.509109	-0.402994	0.149436	0.00700153
10	rs14001583	3753821	A	G	0.509109	-0.402994	0.149436	0.00700153
10	rs316700240	3754269	A	G	0.490891	0.402994	0.149436	0.00700153
10	rs314010294	3754414	T	A	0.490891	0.402994	0.149436	0.00700153
10	10_3802104	3802104	G	GCGC	0.139676	-0.222036	0.108133	0.0400368
10	10_3803930	3803930	A	ACCGGCAG	0.114372	-0.24129	0.119027	0.0426443
10	10_3803937	3803937	*	G	0.114372	-0.24129	0.119027	0.0426443
10	rs738819073	3804845	C	G	0.114372	-0.24129	0.119027	0.0426443
10	rs313046463	3805186	A	G	0.114372	-0.24129	0.119027	0.0426443
10	rs735222471	3805284	G	T	0.867409	0.255984	0.110927	0.0210163
10	rs315383958	3805655	A	G	0.885628	0.24129	0.119027	0.0426443
10	rs317672651	3805790	C	G	0.885628	0.24129	0.119027	0.0426443
10	rs741116090	3806141	C	T	0.114372	-0.24129	0.119027	0.0426443
10	rs315658193	3806143	T	C	0.885628	0.24129	0.119027	0.0426443
10	rs316883676	3806980	A	G	0.885628	0.24129	0.119027	0.0426443
10	rs317808330	3807247	G	A	0.114372	-0.24129	0.119027	0.0426443
10	rs737822430	3807503	G	A	0.114372	-0.24129	0.119027	0.0426443
10	rs739977833	3807508	A	G	0.114372	-0.24129	0.119027	0.0426443
10	10_3807540	3807540	T	C	0.114372	-0.24129	0.119027	0.0426443
10	rs730980436	3807656	T	C	0.114372	-0.24129	0.119027	0.0426443
10	rs735781018	3807659	G	A	0.114372	-0.24129	0.119027	0.0426443
10	rs314539070	3807951	C	T	0.885628	0.24129	0.119027	0.0426443
10	rs732700549	3808067	C	G	0.114372	-0.24129	0.119027	0.0426443
10	rs731771131	3808333	T	C	0.114372	-0.24129	0.119027	0.0426443
10	rs316813317	3808499	T	C	0.885628	0.24129	0.119027	0.0426443
10	rs315836234	3808652	T	C	0.885628	0.24129	0.119027	0.0426443
10	10_3808752	3808752	AAGTT	A	0.725709	0.213212	0.0829352	0.0101456
10	rs317331705	3808757	C	G	0.725709	0.213212	0.0829352	0.0101456
10	rs735877264	3808927	T	C	0.114372	-0.24129	0.119027	0.0426443
10	rs737844897	3808930	A	G	0.114372	-0.24129	0.119027	0.0426443
10	rs731734843	3808941	A	G	0.114372	-0.24129	0.119027	0.0426443
10	rs316554279	3809456	A	G	0.114372	-0.24129	0.119027	0.0426443
10	rs313502990	3809458	T	C	0.885628	0.24129	0.119027	0.0426443
10	rs314122421	3809778	T	C	0.885628	0.24129	0.119027	0.0426443
10	rs316865483	3809797	G	T	0.885628	0.24129	0.119027	0.0426443
10	rs734793925	3809874	CG	C	0.885628	0.24129	0.119027	0.0426443
10	rs734488916	3809876	A	T	0.885628	0.24129	0.119027	0.0426443
10	rs14942261	3810492	A	G	0.885628	0.24129	0.119027	0.0426443
10	10_3810961	3810961	A	AG	0.114372	-0.24129	0.119027	0.0426443
10	10_3810975	3810975	CAGCTGTGTGCACCTGA	C	0.114372	-0.24129	0.119027	0.0426443
10	rs315480604	3811511	A	G	0.885628	0.24129	0.119027	0.0426443
10	rs316538322	3811581	G	A	0.885628	0.24129	0.119027	0.0426443
10	rs313163503	3811587	G	A	0.885628	0.24129	0.119027	0.0426443
10	rs315698633	3811663	G	A	0.885628	0.24129	0.119027	0.0426443
10	rs318110770	3811722	G	A	0.885628	0.24129	0.119027	0.0426443
10	rs314773981	3811757	G	A	0.885628	0.24129	0.119027	0.0426443
10	rs315770350	3811877	C	T	0.885628	0.24129	0.119027	0.0426443
10	rs14942263	3811951	T	C	0.885628	0.24129	0.119027	0.0426443
10	10_3811981	3811981	G	GAT	0.885628	0.24129	0.119027	0.0426443
10	rs14942265	3812632	AT	A	0.885628	0.24129	0.119027	0.0426443
10	rs312870453	3812652	G	A	0.114372	-0.24129	0.119027	0.0426443
10	rs14942266	3812660	T	G	0.885628	0.24129	0.119027	0.0426443
10	rs14942267	3812672	C	T	0.885628	0.24129	0.119027	0.0426443
10	rs14942268	3812673	G	T	0.885628	0.24129	0.119027	0.0426443
10	10_3812710	3812710	CTAGTT	C	0.885628	0.24129	0.119027	0.0426443
10	rs14942269	3812712	A	G	0.114372	-0.24129	0.119027	0.0426443
10	10_3812715	3812715	TCTAC	T	0.885628	0.24129	0.119027	0.0426443
10	10_3812719	3812719	T	TGTAG	0.885628	0.24129	0.119027	0.0426443
10	10_3812726	3812726	G	GCAAAC	0.885628	0.24129	0.119027	0.0426443
10	rs737409315	3812783	G	A	0.114372	-0.24129	0.119027	0.0426443
10	rs316803757	3812956	G	A	0.114372	-0.24129	0.119027	0.0426443
10	rs741362197	3813174	G	C	0.114372	-0.24129	0.119027	0.0426443
10	10_3813406	3813406	C	CAGCTCTGTCCTT	0.114372	-0.24129	0.119027	0.0426443
10	rs14001610	3813884	G	A	0.885628	0.24129	0.119027	0.0426443
10	rs736315477	3814003	T	G	0.114372	-0.24129	0.119027	0.0426443
10	rs739618240	3814005	C	A	0.114372	-0.24129	0.119027	0.0426443
10	rs732106759	3814106	C	T	0.114372	-0.24129	0.119027	0.0426443
10	rs740170146	3814197	C	A	0.114372	-0.24129	0.119027	0.0426443
10	rs316150606	3814418	G	T	0.114372	-0.24129	0.119027	0.0426443
10	rs15563029	3814779	A	G	0.885628	0.24129	0.119027	0.0426443
10	rs15563031	3814826	G	A	0.885628	0.24129	0.119027	0.0426443
10	rs733216641	3814895	A	C	0.114372	-0.24129	0.119027	0.0426443
10	10_3815178	3815178	AC	A	0.885628	0.24129	0.119027	0.0426443
10	rs317008118	3815457	G	T	0.885628	0.24129	0.119027	0.0426443
10	10_3815462	3815462	CT	C	0.885628	0.24129	0.119027	0.0426443
10	rs739387820	3815487	G	A	0.114372	-0.24129	0.119027	0.0426443
10	rs313278197	3815499	G	A	0.885628	0.24129	0.119027	0.0426443
10	rs313610330	3815586	A	G	0.114372	-0.24129	0.119027	0.0426443
10	rs14942282	3815816	G	A	0.885628	0.24129	0.119027	0.0426443
10	rs314121865	3815827	A	G	0.114372	-0.24129	0.119027	0.0426443
10	rs14942283	3815842	C	T	0.885628	0.24129	0.119027	0.0426443
10	rs736449710	3815886	T	C	0.114372	-0.24129	0.119027	0.0426443
10	rs741287257	3815890	T	A	0.114372	-0.24129	0.119027	0.0426443
10	rs317816233	3815901	G	A	0.114372	-0.24129	0.119027	0.0426443
10	10_3815981	3815981	CTA	C	0.114372	-0.24129	0.119027	0.0426443
10	rs316238721	3816005	C	T	0.114372	-0.24129	0.119027	0.0426443
10	rs312798645	3816040	T	C	0.114372	-0.24129	0.119027	0.0426443
10	rs312275730	3816324	C	T	0.885628	0.24129	0.119027	0.0426443
10	rs317206441	3816436	C	T	0.885628	0.24129	0.119027	0.0426443
10	rs739402567	3816533	T	C	0.885628	0.24129	0.119027	0.0426443
10	rs317373793	3817066	A	G	0.114372	-0.24129	0.119027	0.0426443
10	rs741063350	3817069	G	T	0.114372	-0.24129	0.119027	0.0426443
10	rs734827460	3817071	A	T	0.114372	-0.24129	0.119027	0.0426443
10	rs314377769	3817140	G	A	0.885628	0.24129	0.119027	0.0426443
10	rs315806811	3817203	T	C	0.114372	-0.24129	0.119027	0.0426443
10	rs733399222	3817291	AG	A	0.114372	-0.24129	0.119027	0.0426443
10	rs313967900	3817610	T	C	0.114372	-0.24129	0.119027	0.0426443
10	rs14001611	3817699	G	C	0.114372	-0.24129	0.119027	0.0426443
10	rs315728954	3817712	T	C	0.114372	-0.24129	0.119027	0.0426443
10	rs312386570	3817755	G	T	0.885628	0.24129	0.119027	0.0426443
10	rs314769204	3817796	C	T	0.114372	-0.24129	0.119027	0.0426443
10	rs317087018	3817864	C	A	0.114372	-0.24129	0.119027	0.0426443
10	rs315268517	3817908	T	C	0.114372	-0.24129	0.119027	0.0426443
10	rs739241310	3818141	G	C	0.114372	-0.24129	0.119027	0.0426443
10	rs313386162	3818311	T	G	0.885628	0.24129	0.119027	0.0426443
10	rs316536448	3818565	A	G	0.885628	0.24129	0.119027	0.0426443
10	rs3137709	3818654	C	T	0.885628	0.24129	0.119027	0.0426443
10	rs3137710	3818669	T	C	0.885628	0.24129	0.119027	0.0426443
10	rs316113018	3819078	T	C	0.885628	0.24129	0.119027	0.0426443
10	rs741382970	3819217	GAAACAAAATCCTTATCCTAATCC	G	0.747976	0.215728	0.0867596	0.0129005
10	rs735292267	3819221	T	A	0.747976	0.215728	0.0867596	0.0129005
10	rs14942285	3819771	G	C	0.746964	0.215666	0.0867472	0.0129135
10	rs316795856	3820011	A	G	0.746964	0.215666	0.0867472	0.0129135
10	rs316816617	3820595	T	A	0.253036	-0.215666	0.0867472	0.0129135
10	rs14001613	3820631	G	C	0.746964	0.215666	0.0867472	0.0129135
10	rs14001614	3820659	G	A	0.746964	0.215666	0.0867472	0.0129135
10	rs316626230	3820695	A	C	0.253036	-0.215666	0.0867472	0.0129135
10	rs313364877	3820767	G	A	0.746964	0.215666	0.0867472	0.0129135
10	rs315465026	3820788	G	A	0.746964	0.215666	0.0867472	0.0129135
10	10_3821015	3821015	AT	A	0.746964	0.215666	0.0867472	0.0129135
10	rs317427136	3821187	C	T	0.253036	-0.215666	0.0867472	0.0129135
10	10_3821224	3821224	TG	T	0.253036	-0.215666	0.0867472	0.0129135
10	rs313920116	3821277	C	T	0.253036	-0.215666	0.0867472	0.0129135
10	rs317903144	3821347	T	C	0.253036	-0.215666	0.0867472	0.0129135
10	rs312565736	3821506	G	A	0.746964	0.215666	0.0867472	0.0129135
10	rs314851162	3821513	G	A	0.746964	0.215666	0.0867472	0.0129135
10	10_3821765	3821765	T	TGA	0.746964	0.215666	0.0867472	0.0129135
10	rs14942290	3821850	A	G	0.746964	0.215666	0.0867472	0.0129135
10	rs15563042	3821867	A	G	0.253036	-0.215666	0.0867472	0.0129135
10	rs315356749	3821892	G	A	0.253036	-0.215666	0.0867472	0.0129135
10	rs735199008	3822034	C	G	0.253036	-0.215666	0.0867472	0.0129135
10	rs313747360	3822241	T	C	0.746964	0.215666	0.0867472	0.0129135
10	rs316662875	3822266	A	C	0.253036	-0.215666	0.0867472	0.0129135
10	rs318115882	3822272	A	G	0.253036	-0.215666	0.0867472	0.0129135
10	rs15563046	3822505	C	T	0.253036	-0.215666	0.0867472	0.0129135
10	rs15563047	3822532	T	C	0.253036	-0.215666	0.0867472	0.0129135
10	rs312807278	3822601	A	G	0.253036	-0.215666	0.0867472	0.0129135
10	rs732727872	3822778	G	A	0.253036	-0.215666	0.0867472	0.0129135
10	rs734708172	3822802	T	G	0.253036	-0.215666	0.0867472	0.0129135
10	rs737952805	3822807	C	T	0.253036	-0.215666	0.0867472	0.0129135
10	rs741404199	3822811	A	T	0.253036	-0.215666	0.0867472	0.0129135
10	rs733809043	3822812	G	T	0.253036	-0.215666	0.0867472	0.0129135
10	rs738560540	3822815	G	A	0.253036	-0.215666	0.0867472	0.0129135
10	rs14942291	3822952	C	A	0.746964	0.215666	0.0867472	0.0129135
10	rs735801926	3823133	G	A	0.253036	-0.215666	0.0867472	0.0129135
10	rs317175946	3823358	A	G	0.253036	-0.215666	0.0867472	0.0129135
10	rs15563048	3823409	T	C	0.253036	-0.215666	0.0867472	0.0129135
10	rs317718544	3823440	C	T	0.253036	-0.215666	0.0867472	0.0129135
10	rs312844384	3823479	C	T	0.253036	-0.215666	0.0867472	0.0129135
10	rs314911350	3823483	T	A	0.253036	-0.215666	0.0867472	0.0129135
10	rs317289402	3833796	A	G	0.746964	0.215666	0.0867472	0.0129135
10	rs735632327	3833817	A	G	0.253036	-0.215666	0.0867472	0.0129135
10	rs735551997	3838954	A	G	0.242915	-0.19645	0.088382	0.0262334
10	rs14001632	3839808	C	A	0.757085	0.19645	0.088382	0.0262334
10	10_3842062	3842062	A	T	0.242915	-0.19645	0.088382	0.0262334
10	rs316967731	3895510	T	A	0.241903	-0.196516	0.0883969	0.0262081
10	rs314788322	3895681	C	T	0.241903	-0.196516	0.0883969	0.0262081
10	rs737508962	3895724	A	G	0.241903	-0.196516	0.0883969	0.0262081
10	rs313787653	3895807	A	T	0.241903	-0.196516	0.0883969	0.0262081
10	rs315201154	3895861	T	C	0.758097	0.196516	0.0883969	0.0262081
10	10_3896003	3896003	T	TA	0.241903	-0.196516	0.0883969	0.0262081
10	rs736629486	3896059	G	A	0.241903	-0.196516	0.0883969	0.0262081
10	rs734396945	3896426	G	C	0.241903	-0.196516	0.0883969	0.0262081
10	rs15563344	3896443	T	C	0.241903	-0.196516	0.0883969	0.0262081
10	rs15563346	3896447	A	G	0.241903	-0.196516	0.0883969	0.0262081
10	rs315634525	3897158	G	T	0.758097	0.196516	0.0883969	0.0262081
10	rs317897727	3897339	T	C	0.758097	0.196516	0.0883969	0.0262081
10	rs732177449	3897519	T	C	0.241903	-0.196516	0.0883969	0.0262081
10	rs316104874	3897609	G	T	0.241903	-0.196516	0.0883969	0.0262081
10	rs740295311	3897613	T	C	0.241903	-0.196516	0.0883969	0.0262081
10	rs731442818	3897616	C	G	0.241903	-0.196516	0.0883969	0.0262081
10	rs312289046	3897758	A	T	0.758097	0.196516	0.0883969	0.0262081
10	rs314708958	3897767	C	T	0.758097	0.196516	0.0883969	0.0262081
10	rs736749255	3897792	C	T	0.758097	0.196516	0.0883969	0.0262081
10	rs740172717	3897804	C	T	0.758097	0.196516	0.0883969	0.0262081
10	rs732519345	3897841	A	G	0.758097	0.196516	0.0883969	0.0262081
10	rs313734953	3897993	T	C	0.241903	-0.196516	0.0883969	0.0262081
10	rs315596374	3898081	T	C	0.758097	0.196516	0.0883969	0.0262081
10	rs738356191	3898105	G	A	0.758097	0.196516	0.0883969	0.0262081
10	rs730937731	3898106	A	G	0.758097	0.196516	0.0883969	0.0262081
10	rs318145555	3898137	G	A	0.758097	0.196516	0.0883969	0.0262081
10	rs315064332	3898175	A	G	0.758097	0.196516	0.0883969	0.0262081
10	rs740121418	3898467	C	A	0.241903	-0.196516	0.0883969	0.0262081
10	rs316041238	3898518	A	G	0.241903	-0.196516	0.0883969	0.0262081
10	rs15563366	3898586	G	T	0.241903	-0.196516	0.0883969	0.0262081
10	rs15563368	3898608	A	T	0.241903	-0.196516	0.0883969	0.0262081
10	rs15563370	3898686	A	G	0.241903	-0.196516	0.0883969	0.0262081
10	rs15563372	3898693	A	G	0.241903	-0.196516	0.0883969	0.0262081
10	rs14001746	3898800	G	A	0.758097	0.196516	0.0883969	0.0262081
10	rs733691199	3899053	A	G	0.241903	-0.196516	0.0883969	0.0262081
10	10_3899283	3899283	A	AATGCACAGTGGTAT	0.758097	0.196516	0.0883969	0.0262081
10	10_3899605	3899605	CT	C	0.241903	-0.196516	0.0883969	0.0262081
10	rs732493700	3899981	C	A	0.241903	-0.196516	0.0883969	0.0262081
10	10_3899988	3899988	CA	C	0.241903	-0.196516	0.0883969	0.0262081
10	rs737105091	3899991	A	T	0.241903	-0.196516	0.0883969	0.0262081
10	10_3900018	3900018	CAAAGA	C	0.241903	-0.196516	0.0883969	0.0262081
10	rs313109077	3900034	A	G	0.241903	-0.196516	0.0883969	0.0262081
10	rs315522594	3900062	T	A	0.241903	-0.196516	0.0883969	0.0262081
10	rs14942423	3900085	C	G	0.758097	0.196516	0.0883969	0.0262081
10	rs14942424	3900152	C	A	0.758097	0.196516	0.0883969	0.0262081
10	rs14942425	3900174	G	A	0.758097	0.196516	0.0883969	0.0262081
10	rs317940789	3900208	T	G	0.241903	-0.196516	0.0883969	0.0262081
10	rs13677341	3900222	C	T	0.758097	0.196516	0.0883969	0.0262081
10	rs734203204	3900240	A	T	0.241903	-0.196516	0.0883969	0.0262081
10	rs314683480	3913619	T	C	0.496964	0.438457	0.154256	0.00447756
10	rs313187200	3916856	G	T	0.496964	0.438457	0.154256	0.00447756
10	rs315623243	3916893	G	C	0.496964	0.438457	0.154256	0.00447756
10	rs316426306	3916912	G	T	0.503036	-0.438457	0.154256	0.00447756
10	rs313094098	3916938	C	T	0.503036	-0.438457	0.154256	0.00447756
10	rs315560075	3916958	G	T	0.503036	-0.438457	0.154256	0.00447756
10	rs738892267	3917018	G	C	0.503036	-0.438457	0.154256	0.00447756
10	rs317893461	3917022	T	C	0.503036	-0.438457	0.154256	0.00447756
10	rs315831034	3917108	G	A	0.503036	-0.438457	0.154256	0.00447756
10	rs317994217	3917147	C	G	0.503036	-0.438457	0.154256	0.00447756
10	rs316159535	3917307	A	G	0.503036	-0.438457	0.154256	0.00447756
10	rs312426213	3917338	G	A	0.496964	0.438457	0.154256	0.00447756
10	rs316368422	3917360	A	G	0.496964	0.438457	0.154256	0.00447756
10	rs312969014	3917363	A	T	0.496964	0.438457	0.154256	0.00447756
10	rs736360316	3917402	A	G	0.503036	-0.438457	0.154256	0.00447756
10	rs317538625	3917439	A	C	0.503036	-0.438457	0.154256	0.00447756
10	rs312889049	3917458	C	T	0.496964	0.438457	0.154256	0.00447756
10	rs737040371	3917461	A	G	0.503036	-0.438457	0.154256	0.00447756
10	rs741678913	3917472	T	C	0.503036	-0.438457	0.154256	0.00447756
10	rs316724435	3917473	A	G	0.496964	0.438457	0.154256	0.00447756
10	rs738968148	3917477	C	G	0.503036	-0.438457	0.154256	0.00447756
10	rs738061831	3917493	T	C	0.496964	0.438457	0.154256	0.00447756
10	rs731989736	3917505	T	C	0.496964	0.438457	0.154256	0.00447756
10	rs314375637	3917574	A	G	0.496964	0.438457	0.154256	0.00447756
10	rs740100621	3917606	A	G	0.503036	-0.438457	0.154256	0.00447756
10	rs731081308	3917619	A	G	0.503036	-0.438457	0.154256	0.00447756
10	rs735831947	3917622	C	T	0.503036	-0.438457	0.154256	0.00447756
10	rs736496255	3917685	T	C	0.496964	0.438457	0.154256	0.00447756
10	rs739794099	3917687	C	T	0.496964	0.438457	0.154256	0.00447756
10	rs313575939	3917974	C	T	0.496964	0.438457	0.154256	0.00447756
10	10_3918195	3918195	A	G	0.503036	-0.438457	0.154256	0.00447756
10	10_3918259	3918259	A	C	0.0404858	0.500405	0.215982	0.0205101
10	10_3918958	3918958	T	C	0.503036	-0.438457	0.154256	0.00447756
10	rs15563447	3919518	A	C	0.503036	-0.438457	0.154256	0.00447756
10	rs738237207	3919649	T	C	0.503036	-0.438457	0.154256	0.00447756
10	rs318199642	3920073	A	T	0.496964	0.438457	0.154256	0.00447756
10	rs731815808	3920386	C	T	0.503036	-0.438457	0.154256	0.00447756
10	rs15563452	3920554	C	A	0.496964	0.438457	0.154256	0.00447756
10	rs312525686	3920647	A	G	0.0404858	0.500405	0.215982	0.0205101
10	rs14942467	3920951	G	A	0.496964	0.438457	0.154256	0.00447756
10	rs14942468	3921250	A	G	0.496964	0.438457	0.154256	0.00447756
10	rs739129761	3921300	C	T	0.496964	0.438457	0.154256	0.00447756
10	10_3921364	3921364	CAT	C	0.496964	0.438457	0.154256	0.00447756
10	rs317440978	3921419	C	A	0.503036	-0.438457	0.154256	0.00447756
10	10_3921458	3921458	T	TTGAATGTATG	0.496964	0.438457	0.154256	0.00447756
10	10_3921469	3921469	C	CATTGA	0.496964	0.438457	0.154256	0.00447756
10	rs315507035	3921570	C	G	0.0404858	0.500405	0.215982	0.0205101
10	10_3921669	3921669	GAA	G	0.503036	-0.438457	0.154256	0.00447756
10	rs314199464	3921688	G	A	0.503036	-0.438457	0.154256	0.00447756
10	rs318220749	3921880	G	A	0.0404858	0.500405	0.215982	0.0205101
10	rs313966509	3922244	G	T	0.503036	-0.438457	0.154256	0.00447756
10	rs316143166	3922286	C	T	0.503036	-0.438457	0.154256	0.00447756
10	rs730971951	3922375	T	A	0.503036	-0.438457	0.154256	0.00447756
10	rs739121148	3922409	G	A	0.503036	-0.438457	0.154256	0.00447756
10	rs312464828	3922461	C	T	0.503036	-0.438457	0.154256	0.00447756
10	rs739748091	3922544	C	T	0.503036	-0.438457	0.154256	0.00447756
10	10_3922676	3922676	TAA	T	0.496964	0.438457	0.154256	0.00447756
10	rs313833439	3922726	T	C	0.496964	0.438457	0.154256	0.00447756
10	rs316781891	3922751	T	C	0.496964	0.438457	0.154256	0.00447756
10	rs314906366	3922801	G	A	0.503036	-0.438457	0.154256	0.00447756
10	rs317620056	3922807	A	C	0.496964	0.438457	0.154256	0.00447756
10	rs740766742	3922870	T	G	0.496964	0.438457	0.154256	0.00447756
10	rs313065829	3923038	A	G	0.503036	-0.438457	0.154256	0.00447756
10	rs316973113	3923164	A	T	0.503036	-0.438457	0.154256	0.00447756
10	rs313574585	3923182	T	C	0.503036	-0.438457	0.154256	0.00447756
10	rs738588338	3923283	A	T	0.503036	-0.438457	0.154256	0.00447756
10	rs735782212	3923285	T	C	0.503036	-0.438457	0.154256	0.00447756
10	rs315706127	3923390	C	T	0.496964	0.438457	0.154256	0.00447756
10	rs739823739	3923448	C	T	0.503036	-0.438457	0.154256	0.00447756
10	rs317628561	3923649	G	T	0.496964	0.438457	0.154256	0.00447756
10	rs316329640	3924315	A	C	0.496964	0.438457	0.154256	0.00447756
10	rs312610945	3924321	C	T	0.496964	0.438457	0.154256	0.00447756
10	rs313671897	3924346	G	A	0.0404858	0.500405	0.215982	0.0205101
10	rs316616748	3924426	C	T	0.503036	-0.438457	0.154256	0.00447756
10	rs312499162	3924483	G	A	0.503036	-0.438457	0.154256	0.00447756
10	rs315058003	3924498	C	T	0.503036	-0.438457	0.154256	0.00447756
10	rs317105455	3924817	C	T	0.496964	0.438457	0.154256	0.00447756
10	rs313137241	3924913	G	A	0.959514	-0.500405	0.215982	0.0205101
10	rs317841143	3924937	T	C	0.503036	-0.438457	0.154256	0.00447756
10	rs313972328	3924992	T	C	0.503036	-0.438457	0.154256	0.00447756
10	rs316210905	3925060	A	G	0.503036	-0.438457	0.154256	0.00447756
10	rs316469971	3925219	G	A	0.503036	-0.438457	0.154256	0.00447756
10	rs735295552	3925416	G	A	0.496964	0.438457	0.154256	0.00447756
10	10_3925422	3925422	T	TGTATGACTG	0.496964	0.438457	0.154256	0.00447756
10	rs736519235	3925426	*	T	0.496964	0.438457	0.154256	0.00447756
10	rs312704883	3925660	C	G	0.496964	0.438457	0.154256	0.00447756
10	rs737782228	3925911	A	G	0.503036	-0.438457	0.154256	0.00447756
10	rs313590315	3926288	A	G	0.496964	0.438457	0.154256	0.00447756
10	rs316070433	3926340	T	C	0.496964	0.438457	0.154256	0.00447756
10	rs318161558	3926384	C	A	0.496964	0.438457	0.154256	0.00447756
10	rs317489450	3927051	A	G	0.503036	-0.438457	0.154256	0.00447756
10	rs314681289	3927168	T	G	0.503036	-0.438457	0.154256	0.00447756
10	rs736680060	3927283	A	G	0.503036	-0.438457	0.154256	0.00447756
10	rs732491361	3927450	C	G	0.496964	0.438457	0.154256	0.00447756
10	rs315840278	3928008	C	T	0.496964	0.438457	0.154256	0.00447756
10	rs737716435	3928028	A	G	0.496964	0.438457	0.154256	0.00447756
10	rs318144735	3928119	T	C	0.503036	-0.438457	0.154256	0.00447756
10	rs313060249	3928152	C	T	0.503036	-0.438457	0.154256	0.00447756
10	rs735504486	3928207	T	G	0.496964	0.438457	0.154256	0.00447756
10	rs315603573	3928695	C	G	0.503036	-0.438457	0.154256	0.00447756
10	rs317285994	3929014	C	A	0.496964	0.438457	0.154256	0.00447756
10	10_3929093	3929093	A	ACT	0.503036	-0.438457	0.154256	0.00447756
10	rs316280899	3929131	G	T	0.503036	-0.438457	0.154256	0.00447756
10	rs313829676	3929295	T	G	0.503036	-0.438457	0.154256	0.00447756
10	rs316005296	3929351	T	C	0.503036	-0.438457	0.154256	0.00447756
10	rs312372699	3929394	A	G	0.503036	-0.438457	0.154256	0.00447756
10	rs317651654	3929428	C	T	0.496964	0.438457	0.154256	0.00447756
10	rs314882142	3929565	G	A	0.496964	0.438457	0.154256	0.00447756
10	rs316978923	3929576	C	T	0.496964	0.438457	0.154256	0.00447756
10	rs312981806	3933866	A	T	0.503036	-0.438457	0.154256	0.00447756
10	rs313859577	3934547	C	T	0.759109	0.180217	0.0873671	0.0391358
10	rs737007631	3935132	C	CCT	0.240891	-0.180217	0.0873671	0.0391358
10	rs314404388	3935200	T	C	0.240891	-0.180217	0.0873671	0.0391358
10	rs737566839	3935211	A	G	0.240891	-0.180217	0.0873671	0.0391358
10	rs741013600	3935216	T	G	0.240891	-0.180217	0.0873671	0.0391358
10	rs733404405	3935218	G	C	0.240891	-0.180217	0.0873671	0.0391358
10	rs317026639	3935239	T	C	0.240891	-0.180217	0.0873671	0.0391358
10	rs313179403	3935329	C	T	0.240891	-0.180217	0.0873671	0.0391358
10	rs738057026	3935847	C	T	0.240891	-0.180217	0.0873671	0.0391358
10	rs739432980	3935979	G	T	0.240891	-0.180217	0.0873671	0.0391358
10	rs734908036	3936111	C	T	0.240891	-0.180217	0.0873671	0.0391358
10	rs15563462	3936621	T	C	0.240891	-0.180217	0.0873671	0.0391358
10	10_3936754	3936754	GA	G	0.240891	-0.180217	0.0873671	0.0391358
10	rs14942472	3936952	G	A	0.240891	-0.180217	0.0873671	0.0391358
10	rs14001765	3938346	T	C	0.240891	-0.180217	0.0873671	0.0391358
10	10_3938656	3938656	T	TGAC	0.759109	0.180217	0.0873671	0.0391358
10	rs316965419	3938867	A	G	0.759109	0.180217	0.0873671	0.0391358
10	rs734256505	3971285	A	T	0.965587	-0.583005	0.21556	0.00683843
10	rs736180133	3974501	A	G	0.965587	-0.583005	0.21556	0.00683843
10	rs734066990	3974517	C	T	0.034413	0.583005	0.21556	0.00683843
10	rs731358676	3974561	C	A	0.034413	0.583005	0.21556	0.00683843
10	rs735302768	3974773	T	C	0.965587	-0.583005	0.21556	0.00683843
10	rs314396592	3974891	G	C	0.034413	0.583005	0.21556	0.00683843
10	rs14942522	3975054	C	T	0.034413	0.583005	0.21556	0.00683843
10	rs315554796	3975224	C	T	0.965587	-0.583005	0.21556	0.00683843
10	rs313685689	3975258	C	A	0.034413	0.583005	0.21556	0.00683843
10	rs314668885	3975403	C	T	0.034413	0.583005	0.21556	0.00683843
10	rs315274783	3975754	T	C	0.034413	0.583005	0.21556	0.00683843
10	rs15563562	3975843	A	C	0.034413	0.583005	0.21556	0.00683843
10	rs738667391	3975945	G	T	0.965587	-0.583005	0.21556	0.00683843
10	rs318044952	3976044	A	G	0.965587	-0.583005	0.21556	0.00683843
10	rs1060250593	3976099	C	A	0.965587	-0.583005	0.21556	0.00683843
10	rs314523241	3976113	C	T	0.034413	0.583005	0.21556	0.00683843
10	10_3976293	3976293	C	CCAAAA	0.034413	0.583005	0.21556	0.00683843
10	rs737051267	3976410	T	C	0.965587	-0.583005	0.21556	0.00683843
10	rs741669102	3976417	G	A	0.965587	-0.583005	0.21556	0.00683843
10	rs312500076	3976594	T	C	0.034413	0.583005	0.21556	0.00683843
10	rs316923503	3976721	G	A	0.034413	0.583005	0.21556	0.00683843
10	rs14001795	3976869	C	T	0.965587	-0.583005	0.21556	0.00683843
10	rs313842281	3977128	G	A	0.034413	0.583005	0.21556	0.00683843
10	rs314862425	3977206	T	C	0.034413	0.583005	0.21556	0.00683843
10	rs313857008	3977438	T	C	0.965587	-0.583005	0.21556	0.00683843
10	rs317045013	3977554	C	T	0.965587	-0.583005	0.21556	0.00683843
10	rs313263407	3977901	T	C	0.965587	-0.583005	0.21556	0.00683843
10	rs739067235	3977949	A	G	0.965587	-0.583005	0.21556	0.00683843
10	rs315925191	3978019	T	C	0.034413	0.583005	0.21556	0.00683843
10	rs317682340	3978172	C	G	0.034413	0.583005	0.21556	0.00683843
10	rs317019771	3978300	C	T	0.965587	-0.583005	0.21556	0.00683843
10	rs731321234	3978388	G	C	0.965587	-0.583005	0.21556	0.00683843
10	rs315278979	3978621	A	G	0.034413	0.583005	0.21556	0.00683843
10	rs317797122	3978660	C	T	0.034413	0.583005	0.21556	0.00683843
10	rs314148173	3978666	G	A	0.034413	0.583005	0.21556	0.00683843
10	rs316767051	3978713	A	T	0.034413	0.583005	0.21556	0.00683843
10	rs734114990	3978759	T	C	0.034413	0.583005	0.21556	0.00683843
10	rs312997391	3978760	G	A	0.034413	0.583005	0.21556	0.00683843
10	rs314495758	3978772	A	G	0.034413	0.583005	0.21556	0.00683843
10	rs316258406	3978884	A	G	0.034413	0.583005	0.21556	0.00683843
10	rs734813426	3980675	T	C	0.965587	-0.583005	0.21556	0.00683843
10	rs734370984	3980872	T	C	0.965587	-0.583005	0.21556	0.00683843
10	rs317955678	3980956	A	G	0.965587	-0.583005	0.21556	0.00683843
10	rs738591481	3981279	G	A	0.965587	-0.583005	0.21556	0.00683843
10	rs738092124	3981334	T	C	0.965587	-0.583005	0.21556	0.00683843
10	10_3981348	3981348	C	T	0.965587	-0.583005	0.21556	0.00683843
10	10_3981349	3981349	A	G	0.965587	-0.583005	0.21556	0.00683843
10	rs736244815	3981561	C	T	0.965587	-0.583005	0.21556	0.00683843
10	rs736419036	3981947	T	C	0.965587	-0.583005	0.21556	0.00683843
10	rs732975149	3981995	G	A	0.965587	-0.583005	0.21556	0.00683843
10	10_3982001	3982001	T	TGA	0.965587	-0.583005	0.21556	0.00683843
10	rs737973341	3982222	C	A	0.965587	-0.583005	0.21556	0.00683843
10	rs739587182	3982362	T	C	0.965587	-0.583005	0.21556	0.00683843
10	rs736112973	3982485	C	T	0.965587	-0.583005	0.21556	0.00683843
10	rs740313792	3982566	C	T	0.965587	-0.583005	0.21556	0.00683843
10	rs735498899	3982579	T	C	0.965587	-0.583005	0.21556	0.00683843
10	rs732069040	3983167	C	T	0.965587	-0.583005	0.21556	0.00683843
10	rs315355086	3983273	A	G	0.965587	-0.583005	0.21556	0.00683843
10	rs313976949	3983532	G	A	0.965587	-0.583005	0.21556	0.00683843
10	rs315655484	3983670	A	G	0.965587	-0.583005	0.21556	0.00683843
10	rs318206259	3983697	C	T	0.965587	-0.583005	0.21556	0.00683843
10	rs741617023	3983805	A	C	0.965587	-0.583005	0.21556	0.00683843
10	rs15563565	3983918	G	A	0.965587	-0.583005	0.21556	0.00683843
10	rs316439792	3984059	G	C	0.965587	-0.583005	0.21556	0.00683843
10	rs15563566	3984069	A	T	0.965587	-0.583005	0.21556	0.00683843
10	rs314308070	3984079	A	C	0.965587	-0.583005	0.21556	0.00683843
10	rs735718389	3984086	C	A	0.965587	-0.583005	0.21556	0.00683843
10	rs739011233	3984102	A	G	0.965587	-0.583005	0.21556	0.00683843
10	rs735084522	3984107	T	A	0.965587	-0.583005	0.21556	0.00683843
10	rs316343307	3984238	C	T	0.965587	-0.583005	0.21556	0.00683843
10	rs312575890	3984252	C	T	0.965587	-0.583005	0.21556	0.00683843
10	rs314846940	3984261	A	G	0.034413	0.583005	0.21556	0.00683843
10	rs317127596	3984286	A	G	0.034413	0.583005	0.21556	0.00683843
10	rs734025158	3984403	C	T	0.965587	-0.583005	0.21556	0.00683843
10	rs312432085	3984576	T	G	0.965587	-0.583005	0.21556	0.00683843
10	10_3984942	3984942	T	TC	0.034413	0.583005	0.21556	0.00683843
10	10_3984944	3984944	TGG	T	0.034413	0.583005	0.21556	0.00683843
10	10_3984959	3984959	A	AC	0.034413	0.583005	0.21556	0.00683843
10	rs313348934	3985049	T	C	0.965587	-0.583005	0.21556	0.00683843
10	rs317559032	3985264	A	G	0.034413	0.583005	0.21556	0.00683843
10	10_3985270	3985270	CA	C	0.965587	-0.583005	0.21556	0.00683843
10	rs315722270	3985586	G	C	0.034413	0.583005	0.21556	0.00683843
10	rs317853824	3985642	A	G	0.034413	0.583005	0.21556	0.00683843
10	rs314511269	3985680	C	T	0.034413	0.583005	0.21556	0.00683843
10	rs316809547	3985718	G	C	0.034413	0.583005	0.21556	0.00683843
10	rs318092273	3985755	C	T	0.034413	0.583005	0.21556	0.00683843
10	rs316445546	3985759	C	T	0.034413	0.583005	0.21556	0.00683843
10	rs312270176	3985792	C	T	0.034413	0.583005	0.21556	0.00683843
10	rs736591449	3985967	A	G	0.965587	-0.583005	0.21556	0.00683843
10	rs315289886	3986174	C	T	0.034413	0.583005	0.21556	0.00683843
10	rs15563570	3986258	C	T	0.965587	-0.583005	0.21556	0.00683843
10	rs14942527	3986490	A	G	0.034413	0.583005	0.21556	0.00683843
10	rs316841151	3986680	C	A	0.034413	0.583005	0.21556	0.00683843
10	rs14942528	3986693	C	A	0.034413	0.583005	0.21556	0.00683843
10	rs14942529	3986804	T	C	0.034413	0.583005	0.21556	0.00683843
10	rs738350611	3986812	C	A	0.034413	0.583005	0.21556	0.00683843
10	rs318152717	3986906	C	T	0.034413	0.583005	0.21556	0.00683843
10	rs312435702	3987003	G	A	0.965587	-0.583005	0.21556	0.00683843
10	rs736766739	3987022	C	T	0.965587	-0.583005	0.21556	0.00683843
10	rs14942530	3987076	C	G	0.034413	0.583005	0.21556	0.00683843
10	rs14942531	3987248	A	G	0.034413	0.583005	0.21556	0.00683843
10	10_3987524	3987524	T	C	0.965587	-0.583005	0.21556	0.00683843
10	rs740040141	3987603	T	C	0.965587	-0.583005	0.21556	0.00683843
10	rs735388539	3987615	T	C	0.965587	-0.583005	0.21556	0.00683843
10	rs736103788	3988001	A	G	0.965587	-0.583005	0.21556	0.00683843
10	10_3988165	3988165	ACGGCCC	A	0.034413	0.583005	0.21556	0.00683843
10	rs316352230	3989267	C	A	0.965587	-0.583005	0.21556	0.00683843
10	rs14942535	3989314	C	T	0.034413	0.583005	0.21556	0.00683843
10	rs14942536	3989337	A	G	0.034413	0.583005	0.21556	0.00683843
10	rs740543159	3989464	T	C	0.965587	-0.583005	0.21556	0.00683843
10	rs14942538	3989467	C	T	0.034413	0.583005	0.21556	0.00683843
10	rs14942539	3989574	T	C	0.034413	0.583005	0.21556	0.00683843
10	rs14942540	3989597	A	G	0.034413	0.583005	0.21556	0.00683843
10	rs313953684	3989628	C	G	0.965587	-0.583005	0.21556	0.00683843
10	rs315354380	3989652	T	C	0.965587	-0.583005	0.21556	0.00683843
10	rs317704863	3990097	A	G	0.965587	-0.583005	0.21556	0.00683843
10	rs313849064	3990296	T	C	0.965587	-0.583005	0.21556	0.00683843
10	rs14942541	3990327	C	T	0.034413	0.583005	0.21556	0.00683843
10	rs313778077	3991155	G	T	0.034413	0.583005	0.21556	0.00683843
10	rs316890351	3991185	T	C	0.034413	0.583005	0.21556	0.00683843
10	rs314751605	3991238	T	C	0.034413	0.583005	0.21556	0.00683843
10	rs312851932	3991452	A	G	0.034413	0.583005	0.21556	0.00683843
10	rs14942543	3991709	T	C	0.034413	0.583005	0.21556	0.00683843
10	rs312328438	3992089	A	G	0.034413	0.583005	0.21556	0.00683843
10	10_3992664	3992664	C	CACAGCTTT	0.034413	0.583005	0.21556	0.00683843
10	rs316760856	3992691	G	C	0.034413	0.583005	0.21556	0.00683843
10	rs738771111	3992821	A	C	0.962551	-0.593034	0.205953	0.00398351
10	rs318001974	3993133	G	A	0.965587	-0.583005	0.21556	0.00683843
10	rs314364677	3993171	C	T	0.965587	-0.583005	0.21556	0.00683843
10	rs13677369	3993801	C	T	0.034413	0.583005	0.21556	0.00683843
10	10_3994344	3994344	C	CCTCTT	0.034413	0.583005	0.21556	0.00683843
10	rs15563577	3994675	T	C	0.965587	-0.583005	0.21556	0.00683843
10	rs317284067	3996037	T	G	0.034413	0.583005	0.21556	0.00683843
10	10_3996338	3996338	CTT	C	0.034413	0.583005	0.21556	0.00683843
10	10_3996346	3996346	T	TCCA	0.965587	-0.583005	0.21556	0.00683843
10	10_3996352	3996352	C	CACACA	0.965587	-0.583005	0.21556	0.00683843
10	rs314404022	3996470	G	A	0.034413	0.583005	0.21556	0.00683843
10	rs312837434	3996860	G	T	0.965587	-0.583005	0.21556	0.00683843
10	rs314968191	3997002	T	C	0.034413	0.583005	0.21556	0.00683843
10	rs313691907	3997068	G	A	0.034413	0.583005	0.21556	0.00683843
10	10_3997203	3997203	C	CTT	0.034413	0.583005	0.21556	0.00683843
10	rs317394100	3998344	G	A	0.965587	-0.583005	0.21556	0.00683843
10	rs313705820	3998395	G	T	0.965587	-0.583005	0.21556	0.00683843
10	rs316362696	3998562	G	A	0.965587	-0.583005	0.21556	0.00683843
10	rs318036063	3998785	A	C	0.965587	-0.583005	0.21556	0.00683843
10	rs314549519	3998828	C	T	0.965587	-0.583005	0.21556	0.00683843
10	rs316336541	3998927	T	C	0.965587	-0.583005	0.21556	0.00683843
10	10_3999177	3999177	G	GCAAAAACA	0.034413	0.583005	0.21556	0.00683843
10	10_4000644	4000644	CA	C	0.034413	0.583005	0.21556	0.00683843
10	rs313161690	4000768	G	A	0.034413	0.583005	0.21556	0.00683843
10	rs14001799	4000806	A	G	0.034413	0.583005	0.21556	0.00683843
10	rs13677370	4000980	G	A	0.965587	-0.583005	0.21556	0.00683843
10	rs15563600	4001142	G	A	0.034413	0.583005	0.21556	0.00683843
10	rs313852238	4001426	T	G	0.034413	0.583005	0.21556	0.00683843
10	rs313350184	4001534	T	C	0.034413	0.583005	0.21556	0.00683843
10	rs317190519	4001805	G	A	0.034413	0.583005	0.21556	0.00683843
10	rs15563609	4001902	T	A	0.965587	-0.583005	0.21556	0.00683843
10	rs314844244	4002166	T	C	0.034413	0.583005	0.21556	0.00683843
10	rs13677372	4002867	T	C	0.034413	0.583005	0.21556	0.00683843
10	rs740371864	4002930	C	T	0.965587	-0.583005	0.21556	0.00683843
10	rs313988136	4002977	A	G	0.965587	-0.583005	0.21556	0.00683843
10	rs14942561	4003491	A	G	0.034413	0.583005	0.21556	0.00683843
10	rs313362519	4004042	T	C	0.034413	0.583005	0.21556	0.00683843
10	rs314632105	4004058	T	C	0.034413	0.583005	0.21556	0.00683843
10	rs741316712	4004074	T	C	0.034413	0.583005	0.21556	0.00683843
10	rs315647922	4004187	C	A	0.541498	0.446446	0.189863	0.0187022
10	rs314211432	4004717	C	T	0.541498	0.446446	0.189863	0.0187022
10	rs316179751	4009367	A	G	0.541498	0.446446	0.189863	0.0187022
10	rs314507740	4011486	A	G	0.541498	0.446446	0.189863	0.0187022
10	rs313622165	4047903	C	A	0.541498	0.446446	0.189863	0.0187022
10	rs315890819	4047940	T	A	0.541498	0.446446	0.189863	0.0187022
10	rs317422322	4047996	G	A	0.541498	0.446446	0.189863	0.0187022
10	rs313323885	4048000	A	G	0.541498	0.446446	0.189863	0.0187022
10	rs314985988	4048003	T	C	0.541498	0.446446	0.189863	0.0187022
10	rs318129961	4048816	C	A	0.541498	0.446446	0.189863	0.0187022
10	rs314474431	4048837	C	A	0.541498	0.446446	0.189863	0.0187022
10	rs737636128	4049093	A	G	0.458502	-0.446446	0.189863	0.0187022
10	rs15563758	4049382	C	A	0.458502	-0.446446	0.189863	0.0187022
10	rs15563760	4049406	T	C	0.458502	-0.446446	0.189863	0.0187022
10	rs13677387	4049701	T	C	0.458502	-0.446446	0.189863	0.0187022
10	rs315475302	4050086	G	A	0.458502	-0.446446	0.189863	0.0187022
10	rs314431165	4050145	T	C	0.541498	0.446446	0.189863	0.0187022
10	10_4050265	4050265	C	CTT	0.541498	0.446446	0.189863	0.0187022
10	rs315533433	4050299	A	T	0.541498	0.446446	0.189863	0.0187022
10	rs15563772	4050404	T	A	0.458502	-0.446446	0.189863	0.0187022
10	rs15563775	4050422	T	C	0.458502	-0.446446	0.189863	0.0187022
10	rs15563778	4050471	T	C	0.458502	-0.446446	0.189863	0.0187022
10	rs316292852	4050513	C	A	0.541498	0.446446	0.189863	0.0187022
10	rs312935268	4050532	C	T	0.458502	-0.446446	0.189863	0.0187022
10	10_4050762	4050762	G	GTTTC	0.458502	-0.446446	0.189863	0.0187022
10	rs315258962	4050803	T	A	0.541498	0.446446	0.189863	0.0187022
10	rs735072919	4050804	T	C	0.458502	-0.446446	0.189863	0.0187022
10	10_4050974	4050974	CAT	C	0.541498	0.446446	0.189863	0.0187022
10	10_4050989	4050989	CTATATA	C	0.541498	0.446446	0.189863	0.0187022
10	10_4051235	4051235	G	GAGCTGGGCT	0.541498	0.446446	0.189863	0.0187022
10	10_4051248	4051248	T	TCC	0.541498	0.446446	0.189863	0.0187022
10	10_4051251	4051251	T	TGCCATGGTA	0.541498	0.446446	0.189863	0.0187022
10	rs316597052	4051287	G	A	0.541498	0.446446	0.189863	0.0187022
10	rs15563792	4051422	G	GA	0.541498	0.446446	0.189863	0.0187022
10	rs738139636	4051433	C	T	0.541498	0.446446	0.189863	0.0187022
10	rs15563793	4051458	A	G	0.541498	0.446446	0.189863	0.0187022
10	rs317875407	4051888	T	C	0.541498	0.446446	0.189863	0.0187022
10	rs313499763	4051908	T	C	0.541498	0.446446	0.189863	0.0187022
10	rs14001851	4051930	T	C	0.458502	-0.446446	0.189863	0.0187022
10	rs14001852	4051931	T	C	0.458502	-0.446446	0.189863	0.0187022
10	rs731027863	4052350	T	C	0.458502	-0.446446	0.189863	0.0187022
10	rs313927010	4052391	T	C	0.458502	-0.446446	0.189863	0.0187022
10	rs317909744	4052533	T	C	0.458502	-0.446446	0.189863	0.0187022
10	rs13678146	6787984	C	T	0.296559	-0.181056	0.0921004	0.0493149
10	rs15570573	6788429	C	T	0.296559	-0.181056	0.0921004	0.0493149
10	rs313479947	6788877	T	C	0.296559	-0.181056	0.0921004	0.0493149
10	rs312835126	6789165	C	T	0.296559	-0.181056	0.0921004	0.0493149
10	rs314517594	6789218	A	C	0.296559	-0.181056	0.0921004	0.0493149
10	rs313183672	6789241	C	G	0.296559	-0.181056	0.0921004	0.0493149
10	rs316446686	6789855	T	C	0.296559	-0.181056	0.0921004	0.0493149
10	rs14945083	6790193	A	G	0.296559	-0.181056	0.0921004	0.0493149
10	rs14945085	6790295	T	C	0.296559	-0.181056	0.0921004	0.0493149
10	rs14945086	6790339	C	T	0.296559	-0.181056	0.0921004	0.0493149
10	rs313730144	6790900	A	G	0.296559	-0.181056	0.0921004	0.0493149
10	rs317975169	6791107	A	G	0.296559	-0.181056	0.0921004	0.0493149
10	rs15570579	6792385	A	G	0.296559	-0.181056	0.0921004	0.0493149
10	rs314311159	6793281	A	G	0.296559	-0.181056	0.0921004	0.0493149
10	rs312975730	6793366	T	C	0.296559	-0.181056	0.0921004	0.0493149
10	rs314832955	6793368	A	G	0.296559	-0.181056	0.0921004	0.0493149
10	rs314674963	6793421	G	A	0.296559	-0.181056	0.0921004	0.0493149
10	rs316742660	6793496	T	C	0.296559	-0.181056	0.0921004	0.0493149
10	rs317729673	6793631	T	C	0.296559	-0.181056	0.0921004	0.0493149
10	rs315238184	6794642	A	T	0.296559	-0.181056	0.0921004	0.0493149
10	rs313796689	6794724	C	T	0.296559	-0.181056	0.0921004	0.0493149
10	rs315059559	6795489	T	C	0.296559	-0.181056	0.0921004	0.0493149
10	rs14945092	6795903	C	T	0.296559	-0.181056	0.0921004	0.0493149
10	rs315353304	6796570	A	C	0.296559	-0.181056	0.0921004	0.0493149
10	rs316823282	6797114	C	T	0.296559	-0.181056	0.0921004	0.0493149
10	rs738622641	6797132	G	A	0.296559	-0.181056	0.0921004	0.0493149
10	rs314500569	6797260	T	G	0.296559	-0.181056	0.0921004	0.0493149
10	rs313176946	6797324	G	T	0.296559	-0.181056	0.0921004	0.0493149
10	10_6797328	6797328	ATTATT	A	0.296559	-0.181056	0.0921004	0.0493149
10	rs316456273	6797519	A	G	0.296559	-0.181056	0.0921004	0.0493149
10	rs313274845	6797566	G	A	0.296559	-0.181056	0.0921004	0.0493149
10	rs317491199	6797579	T	A	0.296559	-0.181056	0.0921004	0.0493149
10	10_6797718	6797718	TAA	T	0.296559	-0.181056	0.0921004	0.0493149
10	rs314074775	6797954	T	C	0.296559	-0.181056	0.0921004	0.0493149
10	rs312769784	6798005	T	C	0.296559	-0.181056	0.0921004	0.0493149
10	rs314598236	6798116	C	T	0.296559	-0.181056	0.0921004	0.0493149
10	rs737347156	6798143	T	G	0.296559	-0.181056	0.0921004	0.0493149
10	10_6798181	6798181	CTTT	C	0.296559	-0.181056	0.0921004	0.0493149
10	rs312758171	6798185	T	C	0.296559	-0.181056	0.0921004	0.0493149
10	rs317442768	6799172	C	T	0.296559	-0.181056	0.0921004	0.0493149
10	rs15570582	6799615	T	C	0.296559	-0.181056	0.0921004	0.0493149
10	rs317137064	6799715	C	T	0.296559	-0.181056	0.0921004	0.0493149
10	10_6800336	6800336	G	GAA	0.296559	-0.181056	0.0921004	0.0493149
10	rs736553482	6800543	T	TC	0.296559	-0.181056	0.0921004	0.0493149
10	rs314641898	6800659	T	C	0.296559	-0.181056	0.0921004	0.0493149
10	rs313041319	6802293	C	T	0.296559	-0.181056	0.0921004	0.0493149
10	rs13678151	6802651	C	G	0.296559	-0.181056	0.0921004	0.0493149
10	rs313142659	6804189	A	G	0.315789	-0.20232	0.0897497	0.024179
10	rs735860744	6804551	G	T	0.315789	-0.20232	0.0897497	0.024179
10	rs739473649	6804552	C	T	0.315789	-0.20232	0.0897497	0.024179
10	rs13678294	7229956	A	AT	0.699393	0.186379	0.0902932	0.0390032
10	rs13678295	7229974	C	G	0.699393	0.186379	0.0902932	0.0390032
10	rs315192094	7321328	C	T	0.336032	-0.182677	0.0910164	0.044741
10	rs312325843	7322106	A	G	0.263158	-0.20347	0.100721	0.0433701
10	rs313599215	7351619	T	C	0.33502	-0.1827	0.0910219	0.044728
10	10_7352196	7352196	AAAGTAT	A	0.33502	-0.1827	0.0910219	0.044728
10	rs10722709	7353428	T	C	0.33502	-0.1827	0.0910219	0.044728
10	rs10725849	7353781	T	C	0.33502	-0.1827	0.0910219	0.044728
10	rs317764430	7439477	G	A	0.663968	0.182677	0.0910164	0.044741
10	rs731107874	7439500	G	A	0.663968	0.182677	0.0910164	0.044741
10	rs738169350	7439502	C	T	0.663968	0.182677	0.0910164	0.044741
10	10_10137572	10137572	G	GA	0.0354251	-0.547024	0.223452	0.0143627
10	rs737459220	10147648	G	A	0.0202429	0.522343	0.254881	0.0404266
10	10_11276390	11276390	T	TTC	0.242915	0.188796	0.0906052	0.0371858
10	rs313181691	11278906	G	T	0.242915	0.188796	0.0906052	0.0371858
10	rs316744036	11278943	G	T	0.242915	0.188796	0.0906052	0.0371858
10	rs14005958	11278977	A	T	0.242915	0.188796	0.0906052	0.0371858
10	rs313959481	11279082	T	C	0.242915	0.188796	0.0906052	0.0371858
10	rs318210450	11279530	T	C	0.242915	0.188796	0.0906052	0.0371858
10	rs315048278	11280607	A	G	0.242915	0.188796	0.0906052	0.0371858
10	rs314649252	11283586	G	A	0.242915	0.188796	0.0906052	0.0371858
10	rs313677862	11284153	C	A	0.242915	0.188796	0.0906052	0.0371858
10	rs15576538	11284164	G	A	0.242915	0.188796	0.0906052	0.0371858
10	rs15576539	11284165	C	A	0.242915	0.188796	0.0906052	0.0371858
10	rs736282434	11284208	T	A	0.242915	0.188796	0.0906052	0.0371858
10	rs739660320	11284210	A	G	0.242915	0.188796	0.0906052	0.0371858
10	rs735515855	11284499	G	A	0.242915	0.188796	0.0906052	0.0371858
10	rs315947401	11285135	T	C	0.242915	0.188796	0.0906052	0.0371858
10	rs313085761	11285298	T	C	0.242915	0.188796	0.0906052	0.0371858
10	rs315504521	11287769	T	C	0.757085	-0.188796	0.0906052	0.0371858
10	rs317977281	11287863	C	T	0.757085	-0.188796	0.0906052	0.0371858
10	rs315646602	11287873	A	G	0.757085	-0.188796	0.0906052	0.0371858
10	rs314302251	11287901	G	C	0.757085	-0.188796	0.0906052	0.0371858
10	rs313021916	11287913	C	G	0.757085	-0.188796	0.0906052	0.0371858
10	rs316661170	11287974	A	G	0.757085	-0.188796	0.0906052	0.0371858
10	rs314995243	11288091	T	C	0.757085	-0.188796	0.0906052	0.0371858
10	rs312649129	11288103	C	A	0.757085	-0.188796	0.0906052	0.0371858
10	rs317049038	11288200	T	A	0.757085	-0.188796	0.0906052	0.0371858
10	rs15576547	11288279	G	A	0.757085	-0.188796	0.0906052	0.0371858
10	rs1057537189	11288333	CTA	C	0.757085	-0.188796	0.0906052	0.0371858
10	rs15576549	11288370	A	G	0.757085	-0.188796	0.0906052	0.0371858
10	rs15576551	11288382	T	C	0.757085	-0.188796	0.0906052	0.0371858
10	rs314647753	11288798	G	C	0.242915	0.188796	0.0906052	0.0371858
10	rs312704232	11288890	G	A	0.757085	-0.188796	0.0906052	0.0371858
10	rs317746986	11288927	T	C	0.757085	-0.188796	0.0906052	0.0371858
10	rs315950115	11290164	G	C	0.242915	0.188796	0.0906052	0.0371858
10	rs14005965	11290230	GA	G	0.242915	0.188796	0.0906052	0.0371858
10	rs315075805	11290346	T	C	0.242915	0.188796	0.0906052	0.0371858
10	rs1059324216	11290813	GA	G	0.242915	0.188796	0.0906052	0.0371858
10	rs314743892	11290820	G	A	0.757085	-0.188796	0.0906052	0.0371858
10	rs740040375	11290821	A	C	0.242915	0.188796	0.0906052	0.0371858
10	rs316353321	11290892	T	A	0.242915	0.188796	0.0906052	0.0371858
10	rs317512197	11290894	A	T	0.242915	0.188796	0.0906052	0.0371858
10	rs316709633	11290923	C	T	0.757085	-0.188796	0.0906052	0.0371858
10	rs733056474	11290961	A	AG	0.242915	0.188796	0.0906052	0.0371858
10	rs316746692	11291065	T	C	0.242915	0.188796	0.0906052	0.0371858
10	rs315265886	11291081	C	A	0.242915	0.188796	0.0906052	0.0371858
10	rs313685992	11291095	T	C	0.242915	0.188796	0.0906052	0.0371858
10	rs733535990	11291106	G	A	0.242915	0.188796	0.0906052	0.0371858
10	rs734188874	11291118	G	T	0.242915	0.188796	0.0906052	0.0371858
10	rs1058882455	11291131	G	A	0.242915	0.188796	0.0906052	0.0371858
10	rs1059913688	11291132	C	T	0.242915	0.188796	0.0906052	0.0371858
10	rs732784203	11291141	AC	A	0.242915	0.188796	0.0906052	0.0371858
10	rs317115096	11291146	C	T	0.757085	-0.188796	0.0906052	0.0371858
10	rs314015792	11291163	A	G	0.242915	0.188796	0.0906052	0.0371858
10	rs793915326	11291246	AGAG	A	0.242915	0.188796	0.0906052	0.0371858
10	rs318048176	11291295	G	A	0.242915	0.188796	0.0906052	0.0371858
10	rs735409832	11291299	T	C	0.242915	0.188796	0.0906052	0.0371858
10	rs740170776	11291300	G	A	0.242915	0.188796	0.0906052	0.0371858
10	rs316388968	11291339	A	T	0.242915	0.188796	0.0906052	0.0371858
10	rs313901955	11291355	G	C	0.242915	0.188796	0.0906052	0.0371858
10	rs312393560	11291360	G	A	0.242915	0.188796	0.0906052	0.0371858
10	rs732507515	11291366	C	T	0.242915	0.188796	0.0906052	0.0371858
10	rs740701018	11291763	T	G	0.242915	0.188796	0.0906052	0.0371858
10	rs313494337	11292669	A	T	0.757085	-0.188796	0.0906052	0.0371858
10	rs316439400	11292890	A	G	0.242915	0.188796	0.0906052	0.0371858
10	rs314159806	11292969	G	A	0.242915	0.188796	0.0906052	0.0371858
10	rs14005969	11293221	GT	G	0.757085	-0.188796	0.0906052	0.0371858
10	rs316192217	11293271	G	A	0.242915	0.188796	0.0906052	0.0371858
10	rs314785502	11293417	G	C	0.242915	0.188796	0.0906052	0.0371858
10	rs312951903	11293461	T	A	0.242915	0.188796	0.0906052	0.0371858
10	rs313549927	11293729	T	C	0.242915	0.188796	0.0906052	0.0371858
10	rs318230680	11293735	G	A	0.757085	-0.188796	0.0906052	0.0371858
10	rs316659652	11293743	T	G	0.757085	-0.188796	0.0906052	0.0371858
10	rs736655678	11293755	G	T	0.757085	-0.188796	0.0906052	0.0371858
10	rs313803284	11293770	T	G	0.757085	-0.188796	0.0906052	0.0371858
10	10_11293809	11293809	T	C	0.757085	-0.188796	0.0906052	0.0371858
10	rs312643258	11293910	A	T	0.242915	0.188796	0.0906052	0.0371858
10	10_11293927	11293927	A	AG	0.757085	-0.188796	0.0906052	0.0371858
10	10_11293930	11293930	A	AGGAGG	0.757085	-0.188796	0.0906052	0.0371858
10	rs314540523	11294116	G	A	0.242915	0.188796	0.0906052	0.0371858
10	rs313174398	11294120	T	C	0.242915	0.188796	0.0906052	0.0371858
10	rs316837750	11294148	G	A	0.242915	0.188796	0.0906052	0.0371858
10	rs317696003	11294163	G	C	0.242915	0.188796	0.0906052	0.0371858
10	rs317201179	11294222	G	A	0.242915	0.188796	0.0906052	0.0371858
10	rs731327695	11294511	A	C	0.757085	-0.188796	0.0906052	0.0371858
10	rs15576566	11295159	A	C	0.242915	0.188796	0.0906052	0.0371858
10	rs14005970	11295189	T	C	0.757085	-0.188796	0.0906052	0.0371858
10	rs15576568	11295208	T	C	0.242915	0.188796	0.0906052	0.0371858
10	rs15576573	11295375	T	C	0.242915	0.188796	0.0906052	0.0371858
10	rs1057540335	11295676	G	GAA	0.757085	-0.188796	0.0906052	0.0371858
10	rs735006805	11295677	*	A	0.757085	-0.188796	0.0906052	0.0371858
10	rs315099076	11295731	C	T	0.757085	-0.188796	0.0906052	0.0371858
10	rs1059967659	11296166	T	TAAAC	0.242915	0.188796	0.0906052	0.0371858
10	10_11296251	11296251	G	GAAGAAAAA	0.242915	0.188796	0.0906052	0.0371858
10	10_11296261	11296261	ACT	A	0.242915	0.188796	0.0906052	0.0371858
10	rs738772918	11296398	T	C	0.757085	-0.188796	0.0906052	0.0371858
10	rs15576577	11296452	T	C	0.757085	-0.188796	0.0906052	0.0371858
10	rs314893421	11296488	C	T	0.757085	-0.188796	0.0906052	0.0371858
10	rs737883564	11296518	A	G	0.757085	-0.188796	0.0906052	0.0371858
10	rs739879672	11296537	C	T	0.757085	-0.188796	0.0906052	0.0371858
10	rs735047936	11296547	G	A	0.757085	-0.188796	0.0906052	0.0371858
10	rs15576583	11296573	C	G	0.757085	-0.188796	0.0906052	0.0371858
10	rs15576585	11296581	T	C	0.757085	-0.188796	0.0906052	0.0371858
10	rs316388703	11296907	A	G	0.757085	-0.188796	0.0906052	0.0371858
10	rs315861801	11296951	A	G	0.757085	-0.188796	0.0906052	0.0371858
10	rs313638705	11297008	T	G	0.757085	-0.188796	0.0906052	0.0371858
10	rs316443715	11297067	G	A	0.757085	-0.188796	0.0906052	0.0371858
10	rs313781492	11297071	A	G	0.242915	0.188796	0.0906052	0.0371858
10	rs314789851	11297236	A	G	0.757085	-0.188796	0.0906052	0.0371858
10	rs731651359	11297342	T	C	0.242915	0.188796	0.0906052	0.0371858
10	rs317315666	11297367	A	G	0.757085	-0.188796	0.0906052	0.0371858
10	rs739746489	11297522	T	C	0.757085	-0.188796	0.0906052	0.0371858
10	rs315460691	11297596	A	G	0.757085	-0.188796	0.0906052	0.0371858
10	rs316038771	11297835	C	G	0.242915	0.188796	0.0906052	0.0371858
10	rs314072107	11297946	A	C	0.242915	0.188796	0.0906052	0.0371858
10	rs317934297	11297950	C	A	0.757085	-0.188796	0.0906052	0.0371858
10	rs316799249	11297966	G	C	0.757085	-0.188796	0.0906052	0.0371858
10	rs314716760	11298130	T	C	0.757085	-0.188796	0.0906052	0.0371858
10	rs733549807	11298357	A	G	0.757085	-0.188796	0.0906052	0.0371858
10	rs14947114	11298658	C	T	0.757085	-0.188796	0.0906052	0.0371858
10	rs14947115	11298665	T	C	0.757085	-0.188796	0.0906052	0.0371858
10	rs14947116	11298667	T	C	0.757085	-0.188796	0.0906052	0.0371858
10	rs14947117	11298670	C	A	0.757085	-0.188796	0.0906052	0.0371858
10	rs14005980	11298696	T	C	0.242915	0.188796	0.0906052	0.0371858
10	rs14005982	11298768	T	C	0.242915	0.188796	0.0906052	0.0371858
10	rs14005983	11298769	G	A	0.242915	0.188796	0.0906052	0.0371858
10	rs14005984	11298790	C	A	0.242915	0.188796	0.0906052	0.0371858
10	rs14947118	11298859	G	C	0.757085	-0.188796	0.0906052	0.0371858
10	rs14005985	11298956	C	A	0.242915	0.188796	0.0906052	0.0371858
10	rs315956533	11299267	T	C	0.242915	0.188796	0.0906052	0.0371858
10	rs315947988	11299705	A	G	0.242915	0.188796	0.0906052	0.0371858
10	rs313041757	11299739	T	C	0.242915	0.188796	0.0906052	0.0371858
10	rs735685107	11299791	C	T	0.242915	0.188796	0.0906052	0.0371858
10	rs739729559	11299804	T	C	0.242915	0.188796	0.0906052	0.0371858
10	rs314694729	11299840	A	G	0.242915	0.188796	0.0906052	0.0371858
10	rs15576589	11299949	T	C	0.757085	-0.188796	0.0906052	0.0371858
10	rs735569353	11299969	A	G	0.757085	-0.188796	0.0906052	0.0371858
10	10_11299972	11299972	CA	C	0.757085	-0.188796	0.0906052	0.0371858
10	10_11299973	11299973	C	CTG	0.757085	-0.188796	0.0906052	0.0371858
10	rs313613625	11300128	G	A	0.757085	-0.188796	0.0906052	0.0371858
10	rs316391616	11300198	A	T	0.757085	-0.188796	0.0906052	0.0371858
10	rs317822196	11300335	A	G	0.757085	-0.188796	0.0906052	0.0371858
10	rs314168323	11300436	A	G	0.757085	-0.188796	0.0906052	0.0371858
10	rs312690632	11300508	T	C	0.242915	0.188796	0.0906052	0.0371858
10	rs312959454	11300842	T	C	0.242915	0.188796	0.0906052	0.0371858
10	rs736177922	11301496	A	C	0.242915	0.188796	0.0906052	0.0371858
10	rs739556077	11301519	T	A	0.242915	0.188796	0.0906052	0.0371858
10	10_11301828	11301828	G	A	0.757085	-0.188796	0.0906052	0.0371858
10	10_11301939	11301939	C	G	0.757085	-0.188796	0.0906052	0.0371858
10	rs738855586	11302760	T	G	0.757085	-0.188796	0.0906052	0.0371858
10	rs738588650	11303385	C	T	0.242915	0.188796	0.0906052	0.0371858
10	rs740614721	11303386	T	G	0.242915	0.188796	0.0906052	0.0371858
10	rs313711012	11303397	T	C	0.242915	0.188796	0.0906052	0.0371858
10	rs737781014	11303532	T	C	0.242915	0.188796	0.0906052	0.0371858
10	rs15576594	11303539	A	G	0.242915	0.188796	0.0906052	0.0371858
10	rs315959387	11303594	C	T	0.242915	0.188796	0.0906052	0.0371858
10	rs317060918	11303905	C	T	0.242915	0.188796	0.0906052	0.0371858
10	rs313754669	11304094	T	C	0.242915	0.188796	0.0906052	0.0371858
10	rs317522002	11304194	A	G	0.242915	0.188796	0.0906052	0.0371858
10	rs314807272	11305690	T	C	0.242915	0.188796	0.0906052	0.0371858
10	rs313377198	11305692	C	T	0.242915	0.188796	0.0906052	0.0371858
10	rs317767645	11305711	T	C	0.242915	0.188796	0.0906052	0.0371858
10	rs316905618	11305990	C	G	0.242915	0.188796	0.0906052	0.0371858
10	rs315276951	11306973	T	C	0.242915	0.188796	0.0906052	0.0371858
10	rs316990142	11307749	A	G	0.242915	0.188796	0.0906052	0.0371858
10	rs313499861	11307850	T	C	0.242915	0.188796	0.0906052	0.0371858
10	rs317523661	11308178	T	C	0.242915	0.188796	0.0906052	0.0371858
10	rs312897905	13747304	C	T	0.297571	-0.205856	0.103671	0.0470699
10	rs312779716	13747381	A	T	0.297571	-0.205856	0.103671	0.0470699
10	rs1058107539	13747395	G	GGT	0.297571	-0.205856	0.103671	0.0470699
10	rs313730712	13767269	G	A	0.297571	-0.205856	0.103671	0.0470699
10	rs312723184	14207493	A	T	0.607287	0.170863	0.084073	0.0421219
10	rs14950179	14207685	C	T	0.392713	-0.170863	0.084073	0.0421219
10	rs1058870595	14207757	G	GTTTATC	0.607287	0.170863	0.084073	0.0421219
10	rs315635530	14208245	T	C	0.607287	0.170863	0.084073	0.0421219
10	rs736777484	14208273	C	T	0.607287	0.170863	0.084073	0.0421219
10	rs313138932	14208391	C	A	0.607287	0.170863	0.084073	0.0421219
10	rs316707826	14208520	A	G	0.607287	0.170863	0.084073	0.0421219
10	rs315030951	14208539	A	G	0.607287	0.170863	0.084073	0.0421219
10	rs312324019	14208547	C	T	0.392713	-0.170863	0.084073	0.0421219
10	rs731156959	14208894	T	G	0.392713	-0.170863	0.084073	0.0421219
10	rs314666258	14209135	T	A	0.607287	0.170863	0.084073	0.0421219
10	rs313585843	14209140	A	T	0.392713	-0.170863	0.084073	0.0421219
10	rs317914334	14209200	C	G	0.607287	0.170863	0.084073	0.0421219
10	rs315696247	14209214	T	C	0.607287	0.170863	0.084073	0.0421219
10	10_14209229	14209229	CTT	CT	0.392713	-0.170863	0.084073	0.0421219
10	rs1058160530	14209232	TA	T	0.607287	0.170863	0.084073	0.0421219
10	rs737194363	14209233	A	T	0.607287	0.170863	0.084073	0.0421219
10	rs733436957	14209234	T	A	0.392713	-0.170863	0.084073	0.0421219
10	rs316517247	14209439	C	A	0.392713	-0.170863	0.084073	0.0421219
10	rs314451960	14209447	T	C	0.607287	0.170863	0.084073	0.0421219
10	rs315262163	14209469	T	C	0.607287	0.170863	0.084073	0.0421219
10	rs313081795	14209483	C	T	0.392713	-0.170863	0.084073	0.0421219
10	rs316513906	14209497	A	G	0.392713	-0.170863	0.084073	0.0421219
10	rs315418293	14209512	T	C	0.607287	0.170863	0.084073	0.0421219
10	rs318216558	14209561	C	A	0.392713	-0.170863	0.084073	0.0421219
10	rs313910259	14209670	T	G	0.607287	0.170863	0.084073	0.0421219
10	rs315236690	14209761	G	A	0.392713	-0.170863	0.084073	0.0421219
10	rs313030592	14209812	G	A	0.392713	-0.170863	0.084073	0.0421219
10	rs1057796584	14209895	T	TA	0.392713	-0.170863	0.084073	0.0421219
10	rs316612638	14209929	G	A	0.392713	-0.170863	0.084073	0.0421219
10	rs315508213	14209945	C	A	0.607287	0.170863	0.084073	0.0421219
10	rs1059959856	14210486	ACT	A	0.607287	0.170863	0.084073	0.0421219
10	rs318046306	14211004	G	A	0.607287	0.170863	0.084073	0.0421219
10	rs736383343	14211316	G	C	0.392713	-0.170863	0.084073	0.0421219
10	10_14211695	14211695	A	AT	0.607287	0.170863	0.084073	0.0421219
10	10_14211698	14211698	A	ATAAT	0.607287	0.170863	0.084073	0.0421219
10	rs313280608	14211761	T	C	0.607287	0.170863	0.084073	0.0421219
10	rs317776572	14211887	A	G	0.607287	0.170863	0.084073	0.0421219
10	rs14950180	14211901	T	C	0.392713	-0.170863	0.084073	0.0421219
10	rs14950181	14211957	C	A	0.392713	-0.170863	0.084073	0.0421219
10	rs15584128	14211993	G	T	0.607287	0.170863	0.084073	0.0421219
10	rs315945446	14212372	A	G	0.392713	-0.170863	0.084073	0.0421219
10	rs315511955	14212579	T	C	0.607287	0.170863	0.084073	0.0421219
10	rs15584131	14212636	C	T	0.607287	0.170863	0.084073	0.0421219
10	rs740882162	14212649	T	C	0.392713	-0.170863	0.084073	0.0421219
10	rs312961756	14212656	G	A	0.392713	-0.170863	0.084073	0.0421219
10	rs1057630699	14212665	GA	G	0.607287	0.170863	0.084073	0.0421219
10	rs1059427282	14212841	GA	G	0.392713	-0.170863	0.084073	0.0421219
10	10_14212872	14212872	TAA	T	0.392713	-0.170863	0.084073	0.0421219
10	10_14212874	14212874	TAACTGG	T	0.392713	-0.170863	0.084073	0.0421219
10	rs736120584	14212888	A	ACAAT	0.392713	-0.170863	0.084073	0.0421219
10	rs316783415	14213181	T	C	0.392713	-0.170863	0.084073	0.0421219
10	rs316959005	14213286	G	T	0.392713	-0.170863	0.084073	0.0421219
10	rs312638203	14213352	C	T	0.607287	0.170863	0.084073	0.0421219
10	rs312285448	14214195	T	C	0.607287	0.170863	0.084073	0.0421219
10	rs315905296	14214457	T	A	0.607287	0.170863	0.084073	0.0421219
10	rs312828111	14214722	T	C	0.607287	0.170863	0.084073	0.0421219
10	rs15584133	14214738	C	A	0.392713	-0.170863	0.084073	0.0421219
10	rs313672997	14215042	G	A	0.607287	0.170863	0.084073	0.0421219
10	rs312770158	14215697	G	A	0.392713	-0.170863	0.084073	0.0421219
10	rs313370333	14215967	C	T	0.392713	-0.170863	0.084073	0.0421219
10	rs316057059	14216230	C	T	0.607287	0.170863	0.084073	0.0421219
10	rs317182352	14216408	C	T	0.607287	0.170863	0.084073	0.0421219
10	rs15584140	14216655	A	C	0.392713	-0.170863	0.084073	0.0421219
10	rs15584142	14216739	T	C	0.392713	-0.170863	0.084073	0.0421219
10	rs15584144	14216749	T	C	0.392713	-0.170863	0.084073	0.0421219
10	rs15584146	14216753	T	C	0.392713	-0.170863	0.084073	0.0421219
10	rs314852938	14217701	C	A	0.607287	0.170863	0.084073	0.0421219
10	rs15584148	14217800	G	A	0.392713	-0.170863	0.084073	0.0421219
10	rs314473085	14218137	T	C	0.607287	0.170863	0.084073	0.0421219
10	rs1058448478	14218178	T	TATTTC	0.392713	-0.170863	0.084073	0.0421219
10	rs731573454	14218199	T	C	0.392713	-0.170863	0.084073	0.0421219
10	rs312340040	14218459	G	A	0.392713	-0.170863	0.084073	0.0421219
10	rs737239412	14218702	T	G	0.392713	-0.170863	0.084073	0.0421219
10	rs734646221	14218833	C	A	0.392713	-0.170863	0.084073	0.0421219
10	rs317967287	14219377	C	T	0.392713	-0.170863	0.084073	0.0421219
10	rs312589401	14219418	C	G	0.392713	-0.170863	0.084073	0.0421219
10	rs316796330	14219615	C	T	0.607287	0.170863	0.084073	0.0421219
10	rs735192990	14219773	G	A	0.607287	0.170863	0.084073	0.0421219
10	rs739471334	14219774	A	T	0.607287	0.170863	0.084073	0.0421219
10	rs316343428	14219948	A	G	0.392713	-0.170863	0.084073	0.0421219
10	rs314216382	14220776	C	T	0.392713	-0.170863	0.084073	0.0421219
10	rs318112184	14221120	G	A	0.392713	-0.170863	0.084073	0.0421219
10	rs13789662	14241405	A	AG	0.607287	0.170668	0.0850259	0.0447233
10	rs315228402	14258729	T	C	0.01417	0.529676	0.264591	0.0452991
10	rs15584246	14259199	T	C	0.111336	0.208386	0.0999853	0.0371451
10	10_14259704	14259704	G	GTGTGTATATA	0.111336	0.208386	0.0999853	0.0371451
10	rs738860518	14259755	A	G	0.888664	-0.208386	0.0999853	0.0371451
10	rs732328559	14259787	T	C	0.111336	0.208386	0.0999853	0.0371451
10	rs317204912	14260041	C	A	0.111336	0.208386	0.0999853	0.0371451
10	rs314778052	14260472	T	A	0.888664	-0.208386	0.0999853	0.0371451
10	rs318198895	14260495	G	A	0.888664	-0.208386	0.0999853	0.0371451
10	rs314054012	14260631	A	G	0.111336	0.208386	0.0999853	0.0371451
10	rs312763402	14260670	G	A	0.888664	-0.208386	0.0999853	0.0371451
10	rs317730979	14260696	T	C	0.111336	0.208386	0.0999853	0.0371451
10	rs736424062	14261797	C	G	0.111336	0.208386	0.0999853	0.0371451
10	rs1058786725	14261917	C	A	0.111336	0.208386	0.0999853	0.0371451
10	rs316311684	14262483	G	T	0.111336	0.208386	0.0999853	0.0371451
10	10_14262507	14262507	G	GT	0.111336	0.208386	0.0999853	0.0371451
10	rs1058416106	14262516	T	TG	0.111336	0.208386	0.0999853	0.0371451
10	rs312820019	14262546	G	A	0.111336	0.208386	0.0999853	0.0371451
10	rs15584261	14262615	C	T	0.111336	0.208386	0.0999853	0.0371451
10	rs313237281	14262857	A	G	0.111336	0.208386	0.0999853	0.0371451
10	rs317949260	14262863	G	T	0.111336	0.208386	0.0999853	0.0371451
10	rs314955733	14263086	G	T	0.111336	0.208386	0.0999853	0.0371451
10	rs1060165863	14263235	T	TGA	0.111336	0.208386	0.0999853	0.0371451
10	rs739011236	14263266	A	G	0.111336	0.208386	0.0999853	0.0371451
10	rs315311656	14263302	G	T	0.111336	0.208386	0.0999853	0.0371451
10	rs15584280	14263335	G	C	0.111336	0.208386	0.0999853	0.0371451
10	rs317600988	14263429	A	G	0.111336	0.208386	0.0999853	0.0371451
10	rs316353241	14263468	T	C	0.111336	0.208386	0.0999853	0.0371451
10	rs737037175	14263924	G	A	0.111336	0.208386	0.0999853	0.0371451
10	rs14009428	14264402	A	G	0.111336	0.208386	0.0999853	0.0371451
10	rs733864857	14264862	C	A	0.111336	0.208386	0.0999853	0.0371451
10	rs313027088	14266682	T	C	0.888664	-0.208386	0.0999853	0.0371451
10	rs317363093	14266711	T	C	0.888664	-0.208386	0.0999853	0.0371451
10	rs315458778	14266712	T	G	0.111336	0.208386	0.0999853	0.0371451
10	rs15584289	14267294	T	A	0.111336	0.208386	0.0999853	0.0371451
10	rs314066526	14267317	G	A	0.887652	-0.208527	0.100019	0.0370811
10	rs737530919	14267373	C	T	0.887652	-0.208527	0.100019	0.0370811
10	rs15584292	14268014	C	T	0.888664	-0.208386	0.0999853	0.0371451
10	rs15584293	14268101	T	C	0.888664	-0.208386	0.0999853	0.0371451
10	rs317313099	14268226	C	T	0.888664	-0.208386	0.0999853	0.0371451
10	rs316672748	14268509	A	G	0.01417	0.529676	0.264591	0.0452991
10	rs735750780	14268549	T	C	0.888664	-0.208386	0.0999853	0.0371451
10	rs14009431	14268770	T	C	0.888664	-0.208386	0.0999853	0.0371451
10	rs1057821492	14269368	GA	G	0.888664	-0.208386	0.0999853	0.0371451
10	rs312587627	14269465	A	G	0.888664	-0.208386	0.0999853	0.0371451
10	rs317211551	14269478	G	A	0.887652	-0.208527	0.100019	0.0370811
10	rs314926399	14269490	T	A	0.98583	-0.529676	0.264591	0.0452991
10	rs313694723	14269693	A	G	0.888664	-0.208386	0.0999853	0.0371451
10	rs317309987	14269703	T	A	0.888664	-0.208386	0.0999853	0.0371451
10	rs14950246	14269729	C	G	0.888664	-0.208386	0.0999853	0.0371451
10	rs314543427	14269755	G	C	0.888664	-0.208386	0.0999853	0.0371451
10	rs14950247	14269763	C	A	0.888664	-0.208386	0.0999853	0.0371451
10	rs14950248	14269766	G	A	0.888664	-0.208386	0.0999853	0.0371451
10	rs14950249	14269777	C	T	0.888664	-0.208386	0.0999853	0.0371451
10	rs14950250	14269802	G	A	0.888664	-0.208386	0.0999853	0.0371451
10	rs14950251	14269834	T	C	0.888664	-0.208386	0.0999853	0.0371451
10	rs14950252	14269850	A	T	0.888664	-0.208386	0.0999853	0.0371451
10	rs733157472	14269859	T	C	0.888664	-0.208386	0.0999853	0.0371451
10	rs14950253	14269874	C	CG	0.888664	-0.208386	0.0999853	0.0371451
10	rs14950254	14269876	T	G	0.985743	-0.528471	0.264572	0.0457757
10	rs14950255	14269881	T	C	0.888664	-0.208386	0.0999853	0.0371451
10	rs14950256	14269943	C	T	0.888664	-0.208386	0.0999853	0.0371451
10	rs13789680	14269973	C	T	0.888664	-0.208386	0.0999853	0.0371451
10	rs15584309	14270399	G	T	0.98583	-0.529676	0.264591	0.0452991
10	rs13789681	14270432	A	C	0.98583	-0.529676	0.264591	0.0452991
10	rs14950257	14270533	G	A	0.98583	-0.529676	0.264591	0.0452991
10	rs14950258	14270537	C	T	0.888664	-0.208386	0.0999853	0.0371451
10	rs14950259	14270625	C	T	0.98583	-0.529676	0.264591	0.0452991
10	rs14950260	14270633	A	C	0.888664	-0.208386	0.0999853	0.0371451
10	rs14950262	14270656	T	A	0.888664	-0.208386	0.0999853	0.0371451
10	rs741556126	14270822	G	T	0.888664	-0.208386	0.0999853	0.0371451
10	10_14270823	14270823	AGAACAAAT	A	0.888664	-0.208386	0.0999853	0.0371451
10	10_14270826	14270826	AGACTT	A	0.888664	-0.208386	0.0999853	0.0371451
10	rs314308215	14271241	G	A	0.888664	-0.208386	0.0999853	0.0371451
10	rs736981147	14271470	A	G	0.01417	0.529676	0.264591	0.0452991
10	rs733521930	14271477	G	A	0.01417	0.529676	0.264591	0.0452991
10	rs14009432	14271694	C	T	0.01417	0.529676	0.264591	0.0452991
10	rs314743436	14271805	A	T	0.01417	0.529676	0.264591	0.0452991
10	rs14009433	14271826	G	A	0.01417	0.529676	0.264591	0.0452991
10	rs14950263	14271828	A	T	0.98583	-0.529676	0.264591	0.0452991
10	rs14950264	14271948	T	C	0.98583	-0.529676	0.264591	0.0452991
10	rs314069711	14271988	T	C	0.01417	0.529676	0.264591	0.0452991
10	10_14272064	14272064	C	CA	0.01417	0.529676	0.264591	0.0452991
10	10_14272066	14272066	C	CATAGGCTTGT	0.01417	0.529676	0.264591	0.0452991
10	rs316891965	14272073	*	T	0.01417	0.529676	0.264591	0.0452991
10	rs14950266	14272103	G	T	0.98583	-0.529676	0.264591	0.0452991
10	rs734798277	14272173	C	T	0.01417	0.529676	0.264591	0.0452991
10	rs1060491215	14272204	C	T	0.01417	0.529676	0.264591	0.0452991
10	rs1057710014	14272205	A	G	0.01417	0.529676	0.264591	0.0452991
10	rs741420456	14272973	G	A	0.01417	0.529676	0.264591	0.0452991
10	rs315897259	14274753	T	A	0.01417	0.529676	0.264591	0.0452991
10	rs313972421	14274919	G	A	0.98583	-0.529676	0.264591	0.0452991
10	rs14009442	14275331	C	T	0.01417	0.529676	0.264591	0.0452991
10	rs313838221	14276075	C	T	0.98583	-0.529676	0.264591	0.0452991
10	rs314325333	14276833	G	A	0.01417	0.529676	0.264591	0.0452991
10	rs313194430	14276919	T	A	0.01417	0.529676	0.264591	0.0452991
10	rs14009445	14277213	A	T	0.01417	0.529676	0.264591	0.0452991
10	rs14009446	14277232	G	T	0.01417	0.529676	0.264591	0.0452991
10	rs14009447	14277236	A	G	0.01417	0.529676	0.264591	0.0452991
10	10_14277259	14277259	GT	GTTT	0.98583	-0.529676	0.264591	0.0452991
10	rs731483937	14277265	C	T	0.01417	0.529676	0.264591	0.0452991
10	rs1059411992	14277268	T	TTTTTTTCCCTGTTAC	0.01417	0.529676	0.264591	0.0452991
10	rs14009450	14277357	T	C	0.01417	0.529676	0.264591	0.0452991
10	rs15585717	14770147	C	T	0.606275	-0.214576	0.100638	0.0329935
10	rs14950910	14776028	G	A	0.736842	0.16847	0.0835521	0.0437641
10	rs313049167	14776780	A	G	0.736842	0.16847	0.0835521	0.0437641
10	rs313697788	16430178	A	G	0.0303644	-0.360839	0.179183	0.0440309
10	rs736972096	16430942	G	C	0.0303644	-0.360839	0.179183	0.0440309
10	rs741687841	16430943	T	C	0.0303644	-0.360839	0.179183	0.0440309
10	rs316957940	16431191	A	G	0.0303644	-0.360839	0.179183	0.0440309
10	rs14011273	16431204	A	T	0.969636	0.360839	0.179183	0.0440309
10	rs14011274	16431205	A	C	0.969636	0.360839	0.179183	0.0440309
10	rs316234492	16431459	C	G	0.0303644	-0.360839	0.179183	0.0440309
10	rs314083646	16432198	C	T	0.0303644	-0.360839	0.179183	0.0440309
10	rs740098113	16432336	C	T	0.0303644	-0.360839	0.179183	0.0440309
10	rs734889383	19627945	A	G	0.567814	0.337824	0.164446	0.0399449
10	rs733542089	19628344	T	G	0.567814	0.337824	0.164446	0.0399449
10	rs317526409	19628355	T	C	0.567814	0.337824	0.164446	0.0399449
10	rs14013912	19629294	T	A	0.432186	-0.337824	0.164446	0.0399449
10	rs316789251	19629706	G	A	0.567814	0.337824	0.164446	0.0399449
10	rs15593914	19629865	T	C	0.567814	0.337824	0.164446	0.0399449
10	rs13704367	19630049	A	C	0.567814	0.337824	0.164446	0.0399449
10	rs13704368	19630197	A	G	0.432186	-0.337824	0.164446	0.0399449
10	rs13704369	19630199	A	C	0.432186	-0.337824	0.164446	0.0399449
10	rs314224207	19630330	G	A	0.432186	-0.337824	0.164446	0.0399449
10	rs313676980	19631300	A	G	0.432186	-0.337824	0.164446	0.0399449
10	rs316743742	19631609	C	T	0.567814	0.337824	0.164446	0.0399449
10	rs732738223	19632087	A	G	0.567814	0.337824	0.164446	0.0399449
10	rs313564455	19632685	T	C	0.432186	-0.337824	0.164446	0.0399449
10	rs318043651	19632866	C	A	0.432186	-0.337824	0.164446	0.0399449
10	rs314441543	19632987	G	A	0.432186	-0.337824	0.164446	0.0399449
10	rs315944371	19634170	A	G	0.432186	-0.337824	0.164446	0.0399449
10	rs14014035	19716108	T	G	0.389676	-0.280886	0.129727	0.0303716
10	rs735779584	19716577	G	T	0.389676	-0.280886	0.129727	0.0303716
10	rs15594117	19716629	A	G	0.389676	-0.280886	0.129727	0.0303716
10	rs739927632	19716681	C	A	0.610324	0.280886	0.129727	0.0303716
10	rs317582048	19717117	C	T	0.389676	-0.280886	0.129727	0.0303716
10	rs740067531	19717584	C	T	0.389676	-0.280886	0.129727	0.0303716
10	10_19717587	19717587	AG	A	0.389676	-0.280886	0.129727	0.0303716
10	10_19717589	19717589	G	GCGC	0.389676	-0.280886	0.129727	0.0303716
10	rs734961650	19718205	A	G	0.389676	-0.280886	0.129727	0.0303716
10	rs731147611	19718360	C	G	0.610324	0.280886	0.129727	0.0303716
10	rs730957721	19718361	T	C	0.389676	-0.280886	0.129727	0.0303716
10	rs313598305	19718396	C	T	0.389676	-0.280886	0.129727	0.0303716
10	rs735559035	19718882	T	C	0.610324	0.280886	0.129727	0.0303716
10	rs315397708	19718989	C	G	0.610324	0.280886	0.129727	0.0303716
10	rs737309939	19719519	T	C	0.389676	-0.280886	0.129727	0.0303716
10	rs314970146	19719529	G	A	0.610324	0.280886	0.129727	0.0303716
10	rs736267810	19719778	A	AG	0.610324	0.280886	0.129727	0.0303716
10	rs739018536	19719922	G	T	0.389676	-0.280886	0.129727	0.0303716
10	rs14014038	19720197	T	C	0.389676	-0.280886	0.129727	0.0303716
10	rs735443596	19720280	C	G	0.389676	-0.280886	0.129727	0.0303716
10	rs738914729	19720292	T	C	0.389676	-0.280886	0.129727	0.0303716
10	10_19721071	19721071	AGG	A	0.389676	-0.280886	0.129727	0.0303716
10	rs317199640	19721649	A	G	0.389676	-0.280886	0.129727	0.0303716
10	rs731505979	19721725	C	T	0.389676	-0.280886	0.129727	0.0303716
10	rs731596263	19721769	A	G	0.389676	-0.280886	0.129727	0.0303716
10	rs317164023	19721773	C	T	0.389676	-0.280886	0.129727	0.0303716
10	rs315486618	19722061	T	C	0.389676	-0.280886	0.129727	0.0303716
10	rs313032150	19722124	T	C	0.389676	-0.280886	0.129727	0.0303716
10	rs14954697	19722212	G	A	0.389676	-0.280886	0.129727	0.0303716
10	rs316540892	19722728	T	C	0.389676	-0.280886	0.129727	0.0303716
10	10_19722805	19722805	G	A	0.389676	-0.280886	0.129727	0.0303716
10	rs739987757	19722817	A	C	0.389676	-0.280886	0.129727	0.0303716
10	rs733185332	19722976	T	C	0.389676	-0.280886	0.129727	0.0303716
10	10_19723037	19723037	C	T	0.389676	-0.280886	0.129727	0.0303716
10	rs737420188	19723096	A	G	0.389676	-0.280886	0.129727	0.0303716
10	rs736839332	19723177	T	C	0.610324	0.280886	0.129727	0.0303716
10	rs740683755	19724787	A	G	0.610324	0.280886	0.129727	0.0303716
10	rs731843466	19724797	T	C	0.610324	0.280886	0.129727	0.0303716
10	rs739870688	19724865	G	T	0.610324	0.280886	0.129727	0.0303716
10	10_19724958	19724958	C	CCTCAG	0.389676	-0.280886	0.129727	0.0303716
10	rs315115693	19725053	G	C	0.610324	0.280886	0.129727	0.0303716
10	10_19725106	19725106	A	AAGCG	0.389676	-0.280886	0.129727	0.0303716
10	rs16713526	19725133	T	C	0.389676	-0.280886	0.129727	0.0303716
10	rs312861879	19725359	T	C	0.610324	0.280886	0.129727	0.0303716
10	rs316534966	19725360	A	G	0.389676	-0.280886	0.129727	0.0303716
10	rs14014040	19725593	C	T	0.610324	0.280886	0.129727	0.0303716
10	10_19725601	19725601	AT	A	0.389676	-0.280886	0.129727	0.0303716
10	rs313655047	19725674	T	C	0.389676	-0.280886	0.129727	0.0303716
10	rs318206941	19725686	A	G	0.610324	0.280886	0.129727	0.0303716
10	rs315585721	19725767	A	G	0.389676	-0.280886	0.129727	0.0303716
10	rs15594128	19726279	T	C	0.389676	-0.280886	0.129727	0.0303716
10	10_19726282	19726282	A	ACT	0.610324	0.280886	0.129727	0.0303716
10	10_19726284	19726284	*	T	0.610324	0.280886	0.129727	0.0303716
10	10_19726288	19726288	TAC	T	0.610324	0.280886	0.129727	0.0303716
10	rs315135089	19726311	C	T	0.610324	0.280886	0.129727	0.0303716
10	rs734599016	19726385	C	T	0.610324	0.280886	0.129727	0.0303716
10	rs313424644	19726402	C	T	0.610324	0.280886	0.129727	0.0303716
10	rs732042236	19726568	T	C	0.610324	0.280886	0.129727	0.0303716
10	rs313866353	19726582	C	T	0.389676	-0.280886	0.129727	0.0303716
10	rs318039190	19726602	A	T	0.610324	0.280886	0.129727	0.0303716
10	rs312411883	19726687	T	C	0.389676	-0.280886	0.129727	0.0303716
10	rs316318119	19727009	C	T	0.451417	-0.44293	0.223408	0.0474119
10	10_19727018	19727018	CA	C	0.451417	-0.44293	0.223408	0.0474119
10	10_19727023	19727023	TTTC	T	0.451417	-0.44293	0.223408	0.0474119
10	10_19727027	19727027	T	TCC	0.451417	-0.44293	0.223408	0.0474119
10	10_19727028	19727028	*	C	0.451417	-0.44293	0.223408	0.0474119
10	10_19727497	19727497	A	G	0.389676	-0.280886	0.129727	0.0303716
10	10_19727599	19727599	T	G	0.548583	0.44293	0.223408	0.0474119
10	10_19727600	19727600	T	C	0.548583	0.44293	0.223408	0.0474119
10	10_19727783	19727783	T	TGC	0.389676	-0.280886	0.129727	0.0303716
10	10_19727785	19727785	*	C	0.389676	-0.280886	0.129727	0.0303716
10	rs317569201	19728316	T	C	0.451417	-0.44293	0.223408	0.0474119
10	rs315992449	19728324	G	A	0.548583	0.44293	0.223408	0.0474119
10	rs312383433	19728376	T	C	0.451417	-0.44293	0.223408	0.0474119
10	rs14954698	19728463	T	C	0.451417	-0.44293	0.223408	0.0474119
10	rs735695555	19728639	A	G	0.451417	-0.44293	0.223408	0.0474119
10	rs14954702	19728646	T	C	0.451417	-0.44293	0.223408	0.0474119
10	rs313795021	19728750	A	G	0.389676	-0.280886	0.129727	0.0303716
10	rs14954703	19728767	C	A	0.451417	-0.44293	0.223408	0.0474119
10	rs732583270	19729120	T	C	0.548583	0.44293	0.223408	0.0474119
10	rs733953534	19729123	T	C	0.548583	0.44293	0.223408	0.0474119
10	rs737406669	19729125	T	C	0.548583	0.44293	0.223408	0.0474119
10	rs312410315	19729278	T	C	0.389676	-0.280886	0.129727	0.0303716
10	10_19729336	19729336	TC	T	0.451417	-0.44293	0.223408	0.0474119
10	rs731527103	19729519	G	A	0.548583	0.44293	0.223408	0.0474119
10	rs314810562	19729584	T	C	0.548583	0.44293	0.223408	0.0474119
10	rs739926832	19729699	C	T	0.548583	0.44293	0.223408	0.0474119
10	rs317898000	19729802	T	A	0.389676	-0.280886	0.129727	0.0303716
10	rs315089710	19729834	T	C	0.548583	0.44293	0.223408	0.0474119
10	rs14954711	19730814	C	T	0.389676	-0.280886	0.129727	0.0303716
10	rs15594135	19731292	G	T	0.451417	-0.44293	0.223408	0.0474119
10	rs14954714	19731639	C	T	0.451417	-0.44293	0.223408	0.0474119
10	rs315465706	19731826	T	C	0.548583	0.44293	0.223408	0.0474119
10	rs14954715	19732046	C	T	0.451417	-0.44293	0.223408	0.0474119
10	10_19732054	19732054	T	TTG	0.389676	-0.280886	0.129727	0.0303716
10	rs14954716	19732055	*	T	0.389676	-0.280886	0.129727	0.0303716
10	rs14954719	19732086	A	T	0.389676	-0.280886	0.129727	0.0303716
10	rs14954720	19732095	G	A	0.389676	-0.280886	0.129727	0.0303716
10	rs313807527	19732290	T	C	0.548583	0.44293	0.223408	0.0474119
10	rs312693814	19732345	T	C	0.389676	-0.280886	0.129727	0.0303716
10	rs14954721	19732455	A	T	0.389676	-0.280886	0.129727	0.0303716
10	rs14954722	19732479	C	G	0.389676	-0.280886	0.129727	0.0303716
10	rs315523547	19732549	T	C	0.548583	0.44293	0.223408	0.0474119
10	rs14954728	19733130	A	G	0.389676	-0.280886	0.129727	0.0303716
10	rs736107688	19733188	C	T	0.610324	0.280886	0.129727	0.0303716
10	rs312998217	19733307	T	C	0.389676	-0.280886	0.129727	0.0303716
10	rs317282760	19733313	A	G	0.451417	-0.44293	0.223408	0.0474119
10	rs316734778	19733319	A	C	0.451417	-0.44293	0.223408	0.0474119
10	rs314580887	19733320	A	G	0.548583	0.44293	0.223408	0.0474119
10	rs313024532	19733359	A	G	0.548583	0.44293	0.223408	0.0474119
10	rs733613469	19733440	G	A	0.389676	-0.280886	0.129727	0.0303716
10	rs313339588	19733463	C	T	0.389676	-0.280886	0.129727	0.0303716
10	rs316958773	19733505	A	G	0.610324	0.280886	0.129727	0.0303716
10	rs315612321	19733538	C	T	0.451417	-0.44293	0.223408	0.0474119
10	rs314067115	19733555	T	C	0.610324	0.280886	0.129727	0.0303716
10	rs317670792	19733643	T	C	0.548583	0.44293	0.223408	0.0474119
10	rs317831576	19733983	C	A	0.548583	0.44293	0.223408	0.0474119
10	rs740482693	19734575	G	A	0.389676	-0.280886	0.129727	0.0303716
10	rs312679343	19734719	A	C	0.451417	-0.44293	0.223408	0.0474119
10	rs313503429	19734850	A	G	0.451417	-0.44293	0.223408	0.0474119
10	rs318080515	19734933	G	A	0.548583	0.44293	0.223408	0.0474119
10	rs314223821	19735829	C	T	0.548583	0.44293	0.223408	0.0474119
10	rs14014048	19735907	A	G	0.548583	0.44293	0.223408	0.0474119
10	rs14014049	19735916	T	C	0.548583	0.44293	0.223408	0.0474119
10	rs14014050	19736053	T	C	0.548583	0.44293	0.223408	0.0474119
10	rs315087455	19736385	G	A	0.548583	0.44293	0.223408	0.0474119
10	rs735987174	19736492	T	C	0.548583	0.44293	0.223408	0.0474119
10	rs738042229	19736493	G	A	0.548583	0.44293	0.223408	0.0474119
10	rs314355837	19736500	G	A	0.548583	0.44293	0.223408	0.0474119
10	rs314536482	19736718	T	G	0.548583	0.44293	0.223408	0.0474119
10	rs14014052	19736866	G	A	0.548583	0.44293	0.223408	0.0474119
10	rs14014053	19736895	T	C	0.548583	0.44293	0.223408	0.0474119
10	rs14014054	19736902	G	C	0.548583	0.44293	0.223408	0.0474119
10	rs14014060	19737714	A	G	0.548583	0.44293	0.223408	0.0474119
10	rs14014061	19737724	G	C	0.548583	0.44293	0.223408	0.0474119
10	rs14014062	19737746	A	G	0.548583	0.44293	0.223408	0.0474119
10	rs314786870	19737808	A	G	0.548583	0.44293	0.223408	0.0474119
10	rs14014063	19737841	T	C	0.548583	0.44293	0.223408	0.0474119
10	rs316354700	19738362	G	A	0.548583	0.44293	0.223408	0.0474119
10	rs14014065	19738830	G	GA	0.548583	0.44293	0.223408	0.0474119
10	rs14014069	19739125	T	C	0.548583	0.44293	0.223408	0.0474119
10	rs14954899	19872996	A	C	0.389676	-0.280886	0.129727	0.0303716
10	rs14954900	19873123	T	C	0.389676	-0.280886	0.129727	0.0303716
10	rs14014233	19873225	T	C	0.610324	0.280886	0.129727	0.0303716
10	rs313979324	19873234	A	G	0.389676	-0.280886	0.129727	0.0303716
10	rs317979732	19873237	T	C	0.389676	-0.280886	0.129727	0.0303716
10	rs14954901	19873255	T	C	0.389676	-0.280886	0.129727	0.0303716
10	rs317091992	19873357	C	T	0.389676	-0.280886	0.129727	0.0303716
10	rs313736129	19873880	T	C	0.389676	-0.280886	0.129727	0.0303716
10	rs14954903	19873895	A	C	0.389676	-0.280886	0.129727	0.0303716
10	rs15594457	19874272	C	T	0.610324	0.280886	0.129727	0.0303716
10	rs314109870	19874531	C	G	0.389676	-0.280886	0.129727	0.0303716
10	rs312797690	19874786	C	G	0.610324	0.280886	0.129727	0.0303716
10	rs316558156	19874946	A	C	0.389676	-0.280886	0.129727	0.0303716
10	rs14954904	19875762	C	T	0.389676	-0.280886	0.129727	0.0303716
10	rs315928534	19876477	T	A	0.389676	-0.280886	0.129727	0.0303716
10	rs312698818	19876800	T	C	0.451417	-0.44293	0.223408	0.0474119
10	rs317787791	19876853	G	A	0.451417	-0.44293	0.223408	0.0474119
10	rs314981505	19876884	T	G	0.41498	-0.3673	0.158828	0.020747
10	10_19877157	19877157	C	CGGG	0.548583	0.44293	0.223408	0.0474119
10	10_19877171	19877171	G	GGGGGGA	0.389676	-0.280886	0.129727	0.0303716
10	10_19877172	19877172	*	GGGGGAA	0.389676	-0.280886	0.129727	0.0303716
10	rs318168287	19877272	T	G	0.41498	-0.3673	0.158828	0.020747
10	rs314732953	19877328	T	C	0.41498	-0.3673	0.158828	0.020747
10	rs738347101	19877375	A	G	0.548583	0.44293	0.223408	0.0474119
10	rs316187400	19877465	A	G	0.451417	-0.44293	0.223408	0.0474119
10	rs735498521	19877488	A	G	0.41498	-0.3673	0.158828	0.020747
10	rs740332088	19877490	C	T	0.41498	-0.3673	0.158828	0.020747
10	10_19878014	19878014	GT	G	0.58502	0.3673	0.158828	0.020747
10	rs14014238	19878032	T	TC	0.58502	0.3673	0.158828	0.020747
10	rs14014242	19878182	A	G	0.58502	0.3673	0.158828	0.020747
10	rs315815228	19878577	A	G	0.41498	-0.3673	0.158828	0.020747
10	rs316608336	19878674	A	C	0.58502	0.3673	0.158828	0.020747
10	rs317942892	19878929	C	T	0.41498	-0.3673	0.158828	0.020747
10	rs741357858	19879007	T	TTC	0.58502	0.3673	0.158828	0.020747
10	10_19879373	19879373	TTTTC	T	0.610324	0.280886	0.129727	0.0303716
10	10_19879394	19879394	TTTC	T	0.389676	-0.280886	0.129727	0.0303716
10	rs15594474	19879476	C	CGT	0.610324	0.280886	0.129727	0.0303716
10	rs317159727	19879575	C	A	0.610324	0.280886	0.129727	0.0303716
10	rs315160373	19879585	A	G	0.610324	0.280886	0.129727	0.0303716
10	rs313638339	19879693	C	A	0.610324	0.280886	0.129727	0.0303716
10	rs14954907	19879718	T	C	0.389676	-0.280886	0.129727	0.0303716
10	rs14014246	19880116	G	A	0.389676	-0.280886	0.129727	0.0303716
10	rs314911138	19880828	G	A	0.610324	0.280886	0.129727	0.0303716
10	rs14954909	19881576	A	G	0.41498	-0.3673	0.158828	0.020747
10	rs14954910	19881647	C	T	0.41498	-0.3673	0.158828	0.020747
10	rs312622893	19881706	G	C	0.41498	-0.3673	0.158828	0.020747
10	rs314872349	19881886	C	T	0.58502	0.3673	0.158828	0.020747
10	rs313670174	19882016	T	C	0.41498	-0.3673	0.158828	0.020747
10	rs315420405	19882484	G	C	0.58502	0.3673	0.158828	0.020747
10	rs313908329	19882500	G	C	0.58502	0.3673	0.158828	0.020747
10	rs317683730	19882502	A	G	0.41498	-0.3673	0.158828	0.020747
10	10_19882690	19882690	A	AC	0.58502	0.3673	0.158828	0.020747
10	rs316980481	19882779	T	C	0.41498	-0.3673	0.158828	0.020747
10	rs315218649	19882961	G	T	0.58502	0.3673	0.158828	0.020747
10	rs738864782	19883160	C	T	0.41498	-0.3673	0.158828	0.020747
10	rs731395655	19883189	C	T	0.41498	-0.3673	0.158828	0.020747
10	rs736024884	19883190	C	T	0.41498	-0.3673	0.158828	0.020747
10	10_19883369	19883369	TC	T	0.58502	0.3673	0.158828	0.020747
10	10_19883383	19883383	A	ATG	0.58502	0.3673	0.158828	0.020747
10	10_19883385	19883385	*	G	0.58502	0.3673	0.158828	0.020747
10	rs14954911	19883529	T	C	0.41498	-0.3673	0.158828	0.020747
10	rs739207556	19883645	C	T	0.58502	0.3673	0.158828	0.020747
10	rs312449945	19883681	T	C	0.58502	0.3673	0.158828	0.020747
10	rs316675807	19883702	T	C	0.58502	0.3673	0.158828	0.020747
10	rs13704463	19883722	C	T	0.41498	-0.3673	0.158828	0.020747
10	rs14954912	19883723	A	T	0.41498	-0.3673	0.158828	0.020747
10	rs14954913	19883726	G	A	0.41498	-0.3673	0.158828	0.020747
10	rs14954914	19883728	T	C	0.41498	-0.3673	0.158828	0.020747
10	rs737598939	19883733	A	G	0.41498	-0.3673	0.158828	0.020747
10	rs14954916	19883743	C	T	0.41498	-0.3673	0.158828	0.020747
10	rs314944841	19883747	A	G	0.58502	0.3673	0.158828	0.020747
10	rs13704464	19883748	T	C	0.41498	-0.3673	0.158828	0.020747
10	rs13704466	19883752	A	G	0.41498	-0.3673	0.158828	0.020747
10	rs13704468	19883802	A	G	0.41498	-0.3673	0.158828	0.020747
10	10_19883850	19883850	A	AAGGCAG	0.41498	-0.3673	0.158828	0.020747
10	rs14954919	19883860	C	T	0.41498	-0.3673	0.158828	0.020747
10	rs313832688	19883906	G	A	0.58502	0.3673	0.158828	0.020747
10	rs317999228	19883929	C	G	0.58502	0.3673	0.158828	0.020747
10	10_19884718	19884718	AG	A	0.41498	-0.3673	0.158828	0.020747
10	rs316811655	19884795	A	G	0.58502	0.3673	0.158828	0.020747
10	rs312899231	19884914	T	C	0.58502	0.3673	0.158828	0.020747
10	rs14014248	19885173	C	T	0.41498	-0.3673	0.158828	0.020747
10	rs14014249	19885183	C	T	0.41498	-0.3673	0.158828	0.020747
10	rs313431806	19885218	T	G	0.58502	0.3673	0.158828	0.020747
10	rs316507123	19885269	G	A	0.58502	0.3673	0.158828	0.020747
10	10_19885330	19885330	A	AG	0.41498	-0.3673	0.158828	0.020747
10	rs739929461	19885376	C	T	0.41498	-0.3673	0.158828	0.020747
10	rs312829339	19885527	A	C	0.41498	-0.3673	0.158828	0.020747
10	rs312318597	19885542	T	C	0.41498	-0.3673	0.158828	0.020747
10	rs316561263	19885602	G	A	0.58502	0.3673	0.158828	0.020747
10	rs315077174	19885681	T	C	0.58502	0.3673	0.158828	0.020747
10	rs736793489	19885792	A	G	0.41498	-0.3673	0.158828	0.020747
10	10_19886200	19886200	G	GCTCT	0.58502	0.3673	0.158828	0.020747
10	rs731049282	19886217	T	C	0.58502	0.3673	0.158828	0.020747
10	rs313072013	19886327	T	C	0.58502	0.3673	0.158828	0.020747
10	rs14954923	19886330	T	C	0.41498	-0.3673	0.158828	0.020747
10	rs317943755	19886349	A	G	0.58502	0.3673	0.158828	0.020747
10	rs14954924	19886389	A	G	0.41498	-0.3673	0.158828	0.020747
10	rs739751411	19886408	A	G	0.58502	0.3673	0.158828	0.020747
10	10_19886409	19886409	C	T	0.58502	0.3673	0.158828	0.020747
10	rs733482334	19886420	T	C	0.58502	0.3673	0.158828	0.020747
10	rs315336842	19886435	A	C	0.58502	0.3673	0.158828	0.020747
10	rs741567840	19886438	C	T	0.58502	0.3673	0.158828	0.020747
10	rs14954926	19886488	G	A	0.41498	-0.3673	0.158828	0.020747
10	10_19886555	19886555	TG	T	0.41498	-0.3673	0.158828	0.020747
10	rs312372319	19886818	T	C	0.41498	-0.3673	0.158828	0.020747
10	rs733588029	19887294	C	T	0.58502	0.3673	0.158828	0.020747
10	rs14954931	19887732	T	C	0.41498	-0.3673	0.158828	0.020747
10	rs318102155	19887800	G	T	0.41498	-0.3673	0.158828	0.020747
10	rs737794563	19887852	C	A	0.58502	0.3673	0.158828	0.020747
10	rs731727766	19887854	T	G	0.58502	0.3673	0.158828	0.020747
10	rs738460538	19887934	G	A	0.58502	0.3673	0.158828	0.020747
10	rs14014250	19888424	A	G	0.58502	0.3673	0.158828	0.020747
10	rs14014253	19888925	T	C	0.58502	0.3673	0.158828	0.020747
10	rs734273662	19889023	C	A	0.58502	0.3673	0.158828	0.020747
10	rs730958665	19889072	T	G	0.58502	0.3673	0.158828	0.020747
10	rs314317543	19889207	A	G	0.41498	-0.3673	0.158828	0.020747
10	rs15594475	19889277	T	C	0.41498	-0.3673	0.158828	0.020747
10	rs734369176	19889432	T	G	0.41498	-0.3673	0.158828	0.020747
10	rs15594476	19889585	C	A	0.41498	-0.3673	0.158828	0.020747
10	rs13704471	19889587	A	G	0.41498	-0.3673	0.158828	0.020747
10	rs315143674	19889708	T	C	0.41498	-0.3673	0.158828	0.020747
10	rs313740584	19889728	A	T	0.58502	0.3673	0.158828	0.020747
10	rs315235813	19889830	C	G	0.58502	0.3673	0.158828	0.020747
10	rs313889452	19889833	G	A	0.58502	0.3673	0.158828	0.020747
10	rs740465958	19889954	A	G	0.58502	0.3673	0.158828	0.020747
10	rs733003803	19890195	G	T	0.58502	0.3673	0.158828	0.020747
10	rs15594482	19890502	T	C	0.41498	-0.3673	0.158828	0.020747
10	rs317057499	19890537	G	A	0.41498	-0.3673	0.158828	0.020747
10	rs734338359	19890562	A	G	0.41498	-0.3673	0.158828	0.020747
10	rs313294685	19890588	T	G	0.41498	-0.3673	0.158828	0.020747
10	rs317984870	19890627	C	T	0.41498	-0.3673	0.158828	0.020747
10	rs735276621	19891147	C	T	0.58502	0.3673	0.158828	0.020747
10	10_19891822	19891822	GGTGT	G	0.58502	0.3673	0.158828	0.020747
10	10_19891823	19891823	CTACTG	C	0.58502	0.3673	0.158828	0.020747
10	10_19891825	19891825	ATG	A	0.58502	0.3673	0.158828	0.020747
10	10_19891827	19891827	ATCC	A	0.58502	0.3673	0.158828	0.020747
10	rs740344500	19891833	G	A	0.58502	0.3673	0.158828	0.020747
10	rs315280378	20092649	C	G	0.606275	0.280829	0.104454	0.00717632
10	rs317922946	20098520	G	A	0.393725	-0.280829	0.104454	0.00717632
10	rs732362125	20098615	C	CAT	0.393725	-0.280829	0.104454	0.00717632
10	rs734863194	20098653	C	T	0.606275	0.280829	0.104454	0.00717632
10	rs315225074	20098939	A	G	0.393725	-0.280829	0.104454	0.00717632
10	rs735330007	20099004	G	A	0.393725	-0.280829	0.104454	0.00717632
10	10_20099040	20099040	A	ACAAT	0.606275	0.280829	0.104454	0.00717632
10	rs316891388	20099264	G	A	0.393725	-0.280829	0.104454	0.00717632
10	rs314802170	20099927	A	G	0.393725	-0.280829	0.104454	0.00717632
10	rs312784458	20099982	C	T	0.606275	0.280829	0.104454	0.00717632
10	rs739883797	20100257	A	G	0.606275	0.280829	0.104454	0.00717632
10	rs732407631	20100259	C	T	0.393725	-0.280829	0.104454	0.00717632
10	rs313320262	20100301	T	C	0.606275	0.280829	0.104454	0.00717632
10	rs318076918	20100351	C	T	0.606275	0.280829	0.104454	0.00717632
10	rs316013696	20100525	T	C	0.393725	-0.280829	0.104454	0.00717632
10	rs14014441	20100646	T	C	0.606275	0.280829	0.104454	0.00717632
10	rs314870034	20101085	T	G	0.606275	0.280829	0.104454	0.00717632
10	rs317229374	20101262	A	C	0.393725	-0.280829	0.104454	0.00717632
10	rs734846537	20101536	A	G	0.393725	-0.280829	0.104454	0.00717632
10	rs313784869	20101652	C	T	0.606275	0.280829	0.104454	0.00717632
10	rs317343563	20101727	C	T	0.606275	0.280829	0.104454	0.00717632
10	rs734091950	20101766	C	T	0.393725	-0.280829	0.104454	0.00717632
10	10_20101845	20101845	T	TAGA	0.393725	-0.280829	0.104454	0.00717632
10	10_20102554	20102554	TA	T	0.393725	-0.280829	0.104454	0.00717632
10	rs313970730	20102937	G	C	0.606275	0.280829	0.104454	0.00717632
10	10_20103103	20103103	G	GA	0.606275	0.280829	0.104454	0.00717632
10	rs316639165	20103814	A	G	0.393725	-0.280829	0.104454	0.00717632
10	rs312299413	20103871	C	A	0.393725	-0.280829	0.104454	0.00717632
10	rs13704565	20103961	A	C	0.606275	0.280829	0.104454	0.00717632
10	rs313977854	20103991	T	C	0.393725	-0.280829	0.104454	0.00717632
10	10_20104064	20104064	CA	C	0.393725	-0.280829	0.104454	0.00717632
10	rs15594921	20104273	T	A	0.606275	0.280829	0.104454	0.00717632
10	rs13704567	20104322	C	T	0.606275	0.280829	0.104454	0.00717632
10	rs14955205	20104384	T	C	0.393725	-0.280829	0.104454	0.00717632
10	rs14955206	20104433	G	A	0.393725	-0.280829	0.104454	0.00717632
10	rs14955207	20104479	G	A	0.393725	-0.280829	0.104454	0.00717632
10	10_20104590	20104590	GA	G	0.393725	-0.280829	0.104454	0.00717632
10	rs14955208	20104638	G	C	0.393725	-0.280829	0.104454	0.00717632
10	rs15594922	20104731	A	G	0.606275	0.280829	0.104454	0.00717632
10	rs15594924	20104775	C	T	0.606275	0.280829	0.104454	0.00717632
10	rs15594925	20104989	A	AAAGAAGTTCCATAC	0.393725	-0.280829	0.104454	0.00717632
10	rs15594927	20105044	G	A	0.393725	-0.280829	0.104454	0.00717632
10	rs15594929	20105226	G	A	0.606275	0.280829	0.104454	0.00717632
10	rs15594931	20105777	C	T	0.606275	0.280829	0.104454	0.00717632
10	rs15594936	20106247	A	C	0.606275	0.280829	0.104454	0.00717632
10	rs740899418	20106490	A	T	0.606275	0.280829	0.104454	0.00717632
10	rs315910294	20106818	C	T	0.606275	0.280829	0.104454	0.00717632
10	rs313784676	20106923	T	C	0.393725	-0.280829	0.104454	0.00717632
10	rs316737821	20107199	G	A	0.606275	0.280829	0.104454	0.00717632
10	rs14955209	20107732	A	G	0.393725	-0.280829	0.104454	0.00717632
10	rs14014443	20107742	G	A	0.606275	0.280829	0.104454	0.00717632
10	rs14014445	20108105	A	G	0.606275	0.280829	0.104454	0.00717632
10	rs734007651	20108134	G	A	0.393725	-0.280829	0.104454	0.00717632
10	rs313240212	20108471	G	A	0.606275	0.280829	0.104454	0.00717632
10	rs317067222	20108560	T	C	0.393725	-0.280829	0.104454	0.00717632
10	rs317912559	20108753	T	A	0.606275	0.280829	0.104454	0.00717632
10	rs316701088	20108883	C	T	0.393725	-0.280829	0.104454	0.00717632
10	10_20109496	20109496	C	CCTGCACTGCCACTG	0.606275	0.280829	0.104454	0.00717632
10	10_20109521	20109521	AC	A	0.606275	0.280829	0.104454	0.00717632
10	rs314766157	20109535	C	T	0.606275	0.280829	0.104454	0.00717632
10	rs312746582	20109546	A	G	0.393725	-0.280829	0.104454	0.00717632
10	rs317642553	20109639	A	G	0.606275	0.280829	0.104454	0.00717632
10	rs739374791	20109820	T	G	0.606275	0.280829	0.104454	0.00717632
10	10_20110032	20110032	C	CA	0.606275	0.280829	0.104454	0.00717632
10	rs312402766	20110234	A	G	0.606275	0.280829	0.104454	0.00717632
10	rs739727473	20110300	C	T	0.606275	0.280829	0.104454	0.00717632
10	rs733527358	20110302	T	C	0.606275	0.280829	0.104454	0.00717632
10	10_20110412	20110412	AG	A	0.393725	-0.280829	0.104454	0.00717632
10	rs734327342	20110471	A	G	0.606275	0.280829	0.104454	0.00717632
10	rs317230918	20110546	G	A	0.393725	-0.280829	0.104454	0.00717632
10	rs313790800	20110611	A	G	0.606275	0.280829	0.104454	0.00717632
10	rs317356025	20110642	T	C	0.606275	0.280829	0.104454	0.00717632
10	rs316432683	20110643	A	G	0.393725	-0.280829	0.104454	0.00717632
10	rs738785999	20110669	A	G	0.606275	0.280829	0.104454	0.00717632
10	rs733832084	20110771	A	T	0.393725	-0.280829	0.104454	0.00717632
10	rs312617176	20110877	T	G	0.393725	-0.280829	0.104454	0.00717632
10	rs316242437	20110908	A	C	0.606275	0.280829	0.104454	0.00717632
10	rs317574795	20111129	C	T	0.606275	0.280829	0.104454	0.00717632
10	10_20111459	20111459	A	G	0.393725	-0.280829	0.104454	0.00717632
10	10_20111656	20111656	CGGGCG	C	0.393725	-0.280829	0.104454	0.00717632
10	10_20111785	20111785	T	A	0.606275	0.280829	0.104454	0.00717632
10	10_20111883	20111883	G	C	0.393725	-0.280829	0.104454	0.00717632
10	10_20111898	20111898	T	C	0.393725	-0.280829	0.104454	0.00717632
10	rs1058422672	20111899	T	C	0.606275	0.280829	0.104454	0.00717632
10	10_20111917	20111917	A	G	0.606275	0.280829	0.104454	0.00717632
10	10_20112073	20112073	T	C	0.606275	0.280829	0.104454	0.00717632
10	rs731452333	20112154	A	G	0.393725	-0.280829	0.104454	0.00717632
10	rs736101385	20112206	A	G	0.393725	-0.280829	0.104454	0.00717632
10	rs313367783	20112368	A	G	0.393725	-0.280829	0.104454	0.00717632
10	rs732346945	20112377	A	G	0.606275	0.280829	0.104454	0.00717632
10	rs740057476	20112388	T	G	0.393725	-0.280829	0.104454	0.00717632
10	rs732574455	20112395	T	C	0.393725	-0.280829	0.104454	0.00717632
10	10_20112506	20112506	AAG	A	0.606275	0.280829	0.104454	0.00717632
10	rs316645129	20112574	C	T	0.393725	-0.280829	0.104454	0.00717632
10	rs316997875	20112683	A	G	0.393725	-0.280829	0.104454	0.00717632
10	rs312945037	20112919	G	A	0.606275	0.280829	0.104454	0.00717632
10	rs739062533	20113069	G	A	0.393725	-0.280829	0.104454	0.00717632
10	rs314728110	20113231	A	G	0.393725	-0.280829	0.104454	0.00717632
10	rs312393431	20113427	T	C	0.393725	-0.280829	0.104454	0.00717632
10	rs15594957	20113450	C	G	0.393725	-0.280829	0.104454	0.00717632
10	rs315499328	20113563	C	G	0.606275	0.280829	0.104454	0.00717632
10	rs313282777	20113589	G	A	0.606275	0.280829	0.104454	0.00717632
10	rs15594960	20113798	A	C	0.606275	0.280829	0.104454	0.00717632
10	rs317292425	20113975	C	G	0.606275	0.280829	0.104454	0.00717632
10	rs733122017	20114357	A	G	0.393725	-0.280829	0.104454	0.00717632
10	rs736561224	20114391	C	T	0.606275	0.280829	0.104454	0.00717632
10	rs315163813	20114601	T	C	0.393725	-0.280829	0.104454	0.00717632
10	rs316725798	20114926	C	G	0.606275	0.280829	0.104454	0.00717632
10	rs13704573	20115192	T	C	0.606275	0.280829	0.104454	0.00717632
10	rs314930168	20115374	A	G	0.606275	0.280829	0.104454	0.00717632
10	rs312372122	20115377	G	C	0.606275	0.280829	0.104454	0.00717632
10	rs317121498	20115462	T	C	0.606275	0.280829	0.104454	0.00717632
10	rs313604230	20115496	T	C	0.606275	0.280829	0.104454	0.00717632
10	rs740592897	20115676	A	G	0.393725	-0.280829	0.104454	0.00717632
10	rs14955210	20115854	T	C	0.606275	0.280829	0.104454	0.00717632
10	rs15594966	20115996	A	G	0.606275	0.280829	0.104454	0.00717632
10	rs15594967	20116009	A	G	0.606275	0.280829	0.104454	0.00717632
10	rs14955211	20116040	G	A	0.393725	-0.280829	0.104454	0.00717632
10	rs317231193	20116054	A	G	0.606275	0.280829	0.104454	0.00717632
10	rs14955212	20116060	A	G	0.393725	-0.280829	0.104454	0.00717632
10	rs313782632	20116371	T	C	0.393725	-0.280829	0.104454	0.00717632
10	rs738363480	20116412	T	C	0.606275	0.280829	0.104454	0.00717632
10	rs317134450	20116673	A	G	0.393725	-0.280829	0.104454	0.00717632
10	rs315650918	20116701	C	T	0.393725	-0.280829	0.104454	0.00717632
10	rs313859249	20117163	T	G	0.393725	-0.280829	0.104454	0.00717632
10	rs14955213	20118284	T	C	0.393725	-0.280829	0.104454	0.00717632
10	rs14955214	20118301	C	T	0.393725	-0.280829	0.104454	0.00717632
10	rs14955215	20118518	A	G	0.393725	-0.280829	0.104454	0.00717632
10	rs14955216	20118617	G	A	0.393725	-0.280829	0.104454	0.00717632
10	rs318236792	20118751	T	C	0.393725	-0.280829	0.104454	0.00717632
10	rs731115866	20118883	G	A	0.606275	0.280829	0.104454	0.00717632
10	rs314117093	20118999	G	A	0.393725	-0.280829	0.104454	0.00717632
10	rs316632555	20119161	C	G	0.393725	-0.280829	0.104454	0.00717632
10	rs315204356	20119190	T	A	0.393725	-0.280829	0.104454	0.00717632
10	rs316563780	20119192	A	T	0.393725	-0.280829	0.104454	0.00717632
10	rs317359068	20119419	G	A	0.393725	-0.280829	0.104454	0.00717632
10	rs734156894	20119494	A	G	0.393725	-0.280829	0.104454	0.00717632
10	rs315912282	20119615	C	A	0.606275	0.280829	0.104454	0.00717632
10	rs312563652	20119676	A	G	0.393725	-0.280829	0.104454	0.00717632
10	rs316193808	20119838	C	T	0.393725	-0.280829	0.104454	0.00717632
10	rs314428785	20119893	C	T	0.393725	-0.280829	0.104454	0.00717632
10	rs312662954	20120023	C	T	0.378543	-0.235887	0.106283	0.0264572
10	10_20120506	20120506	A	AG	0.621457	0.235887	0.106283	0.0264572
10	rs14955218	20121470	G	A	0.393725	-0.280829	0.104454	0.00717632
10	rs737091822	20121544	G	T	0.604251	0.280791	0.104447	0.00718029
10	rs314776596	20121883	G	A	0.606275	0.280829	0.104454	0.00717632
10	rs734841870	20122102	T	C	0.606275	0.280829	0.104454	0.00717632
10	rs312720146	20122107	A	G	0.606275	0.280829	0.104454	0.00717632
10	10_20122242	20122242	G	GTCC	0.604251	0.280791	0.104447	0.00718029
10	10_20122286	20122286	A	AAAAG	0.606275	0.280829	0.104454	0.00717632
10	rs14955221	20122313	A	G	0.606275	0.280829	0.104454	0.00717632
10	rs14955222	20122644	T	C	0.604251	0.280791	0.104447	0.00718029
10	rs316265152	20122750	A	G	0.606275	0.280829	0.104454	0.00717632
10	rs735229089	20122758	T	G	0.604251	0.280791	0.104447	0.00718029
[truncated: 259,707+ more rows]

## Sheet: closest_genes
#Uploaded_variation	SYMBOL	DISTANCE
10_10137572	SEMA6D	0
10_11276390	USP50	0
10_11293809	USP8	0
10_11293927	USP8	0
10_11293930	USP8	0
10_11296251	USP8	0
10_11296261	USP8	0
10_11299972	USP8	0
10_11299973	USP8	0
10_11301828	USP8	0
10_11301939	USP8	0
10_14209229	AGBL1	0
10_14211695	AGBL1	0
10_14211698	AGBL1	0
10_14212872	AGBL1	0
10_14212874	AGBL1	0
10_14259704	AGBL1	0
10_14262507	AGBL1	0
10_14270823	AGBL1	0
10_14270826	AGBL1	0
10_14272064	AGBL1	0
10_14272066	AGBL1	0
10_14277259	AGBL1	0
10_19717587	NOX5	0
10_19717589	NOX5	0
10_19721071	NOX5	0
10_19722805	NOX5	0
10_19723037	NOX5	0
10_19724958	NOX5	813
10_19725106	NOX5	961
10_19725601	NOX5	1455
10_19726282	GLCE	1111
10_19726288	GLCE	1106
10_19727018	GLCE	376
10_19727023	GLCE	371
10_19727027	GLCE	366
10_19727497	GLCE	0
10_19727599	GLCE	0
10_19727600	GLCE	0
10_19727783	GLCE	0
10_19729336	GLCE	0
10_19732054	GLCE	0
10_19877157	LOC107054214	0
10_19877171	LOC107054214	0
10_19877172	LOC107054214	0
10_19878014	LOC107054214	9
10_19879373	LOC107054214	1368
10_19879394	LOC107054214	1389
10_19882690	LOC100859437	83
10_19883369	LOC100859437	0
10_19883383	LOC100859437	0
10_19883850	LOC100859437	0
10_19884718	LOC100859437	0
10_19885330	LOC100859437	0
10_19886200	LOC100859437	117
10_19886409	LOC100859437	325
10_19886555	LOC100859437	471
10_19891822	LOC100859437	5738
10_19891823	LOC100859437	5739
10_19891825	LOC100859437	5741
10_19891827	LOC100859437	5743
10_20099040	MORF4L1	0
10_20101845	MORF4L1	0
10_20102554	MORF4L1	0
10_20103103	MORF4L1	0
10_20104064	MORF4L1	0
10_20104590	MORF4L1	0
10_20109496	MORF4L1	0
10_20109521	MORF4L1	0
10_20110032	MORF4L1	0
10_20110412	MORF4L1	0
10_20111459	MORF4L1	0
10_20111656	MORF4L1	44
10_20111785	MORF4L1	173
10_20111883	MORF4L1	271
10_20111898	MORF4L1	286
10_20111917	MORF4L1	305
10_20112073	MORF4L1	461
10_20112506	MORF4L1	894
10_20120506	ADAMTS7	0
10_20122242	ADAMTS7	0
10_20122286	ADAMTS7	0
10_20123230	ADAMTS7	0
10_20123232	ADAMTS7	0
10_20123252	ADAMTS7	0
10_20124634	ADAMTS7	0
10_20124635	ADAMTS7	0
10_20124637	ADAMTS7	0
10_20126280	ADAMTS7	0
10_20126281	ADAMTS7	0
10_20129063	ADAMTS7	0
10_20140893	ADAMTS7	0
10_20141870	ADAMTS7	0
10_20142624	ADAMTS7	0
10_20142630	ADAMTS7	0
10_20142683	ADAMTS7	0
10_20152583	ADAMTS7	0
10_20152585	ADAMTS7	0
10_20155694	ADAMTS7	0
10_20161254	ADAMTS7	1813
10_20163820	FAM96A	2944
10_20163824	FAM96A	2942
10_20165690	FAM96A	1076
10_20166368	FAM96A	399
10_20166369	FAM96A	398
10_20168041	FAM96A	0
10_20174395	SPG11	0
10_20174398	SPG11	0
10_20176918	SPG11	0
10_20180851	SPG11	0
10_20183856	SPG11	0
10_20183866	SPG11	0
10_20184356	SPG11	0
10_20187790	SPG11	0
10_20189081	SPG11	0
10_20194128	SPG11	0
10_20197648	SPG11	0
10_20197649	SPG11	0
10_20253546	LOC107054225	0
10_20256115	LOC107054225	0
10_20269226	CASC4	0
10_20274576	CASC4	0
10_20277209	CASC4	0
10_20277237	CASC4	0
10_20277641	CASC4	0
10_20277656	CASC4	0
10_20277891	CASC4	148
10_20277917	CASC4	174
10_20278088	CASC4	345
10_20278108	CASC4	365
10_20278112	CASC4	369
10_20283350	CASC4	5608
10_20289217	FRMD5	9290
10_20289244	FRMD5	9254
10_20293502	FRMD5	5005
10_20295343	FRMD5	3164
10_20330102	FRMD5	0
10_20332780	FRMD5	0
10_20332790	FRMD5	0
10_20333140	FRMD5	0
10_20333142	FRMD5	0
10_20335550	FRMD5	0
10_20335575	FRMD5	0
10_20337890	FRMD5	0
10_20338064	FRMD5	0
10_20338383	FRMD5	0
10_20339071	FRMD5	38
10_20339080	FRMD5	47
10_20339491	WDR76	254
10_20339611	WDR76	134
10_20339641	WDR76	104
10_20339644	WDR76	101
10_20341011	WDR76	0
10_20341487	WDR76	0
10_20344395	WDR76	0
10_20346196	WDR76	0
10_20402445	MIR184	7126
10_20412994	ANKRD34C	2113
10_20414696	ANKRD34C	412
10_20414700	ANKRD34C	408
10_20415070	ANKRD34C	34
10_20415072	ANKRD34C	34
10_20416844	ANKRD34C	0
10_20417648	ANKRD34C	0
10_20418409	ANKRD34C	0
10_20418410	ANKRD34C	0
10_20419776	ANKRD34C	0
10_20425311	ANKRD34C	2894
10_20432038	MESP2	1563
10_20438815	MESP2	3333
10_20458866	ZNF710	0
10_20466773	ZNF710	435
10_20469350	SEMA4B	620
10_20474928	SEMA4B	0
10_20475558	SEMA4B	0
10_20476160	SEMA4B	0
10_20476241	SEMA4B	0
10_20476242	SEMA4B	0
10_20482018	SEMA4B	0
10_20484496	CIB1	0
10_20484500	CIB1	0
10_20486023	CIB1	0
10_20486509	GDPGP1	0
10_20486529	GDPGP1	0
10_20486533	GDPGP1	0
10_20486547	GDPGP1	0
10_20486562	GDPGP1	0
10_20486590	GDPGP1	0
10_20487058	GDPGP1	0
10_20487309	GDPGP1	0
10_20487451	GDPGP1	0
10_20500110	HDDC3	79
10_20500848	HDDC3	0
10_20518336	RCCD1	0
10_2904550	EDC3	0
10_2905883	EDC3	0
10_2906995	EDC3	0
10_2909003	EDC3	0
10_2909005	EDC3	0
10_2909035	EDC3	0
10_2909038	EDC3	0
10_2909974	EDC3	0
10_2912592	EDC3	0
10_2917814	EDC3	0
10_2918484	EDC3	0
10_2920115	EDC3	0
10_2920845	EDC3	0
10_2920847	EDC3	0
10_2921969	EDC3	0
10_2925031	EDC3	0
10_2925090	EDC3	0
10_2931781	CLK3	0
10_2936747	CLK3	0
10_2936765	CLK3	0
10_2937578	CLK3	0
10_2938133	ARID3B	0
10_2939104	ARID3B	0
10_2939325	ARID3B	0
10_2939891	ARID3B	0
10_3237571	LOC107052151	44386
10_3239583	LOC107052151	42374
10_3241322	LOC107052151	40636
10_3242757	LOC107052151	39200
10_3244387	LOC107052151	37570
10_3721769	SCAPER	0
10_3721770	SCAPER	0
10_3722655	SCAPER	0
10_3722985	SCAPER	0
10_3723402	SCAPER	0
10_3723562	SCAPER	0
10_3725103	SCAPER	0
10_3726194	SCAPER	0
10_3727951	SCAPER	0
10_3730573	SCAPER	0
10_3730752	SCAPER	0
10_3730754	SCAPER	0
10_3731320	SCAPER	0
10_3731401	SCAPER	0
10_3731718	SCAPER	0
10_3731719	SCAPER	0
10_3731866	SCAPER	0
10_3731869	SCAPER	0
10_3731875	SCAPER	0
10_3732155	SCAPER	0
10_3732197	SCAPER	0
10_3732252	SCAPER	0
10_3732332	SCAPER	0
10_3733838	SCAPER	0
10_3734362	SCAPER	0
10_3734977	SCAPER	0
10_3735087	SCAPER	0
10_3736536	SCAPER	0
10_3737436	SCAPER	0
10_3738219	SCAPER	0
10_3738231	SCAPER	0
10_3738246	SCAPER	0
10_3738423	SCAPER	0
10_3738482	SCAPER	0
10_3740428	SCAPER	0
10_3741825	SCAPER	0
10_3741833	SCAPER	0
10_3742204	SCAPER	0
10_3742206	SCAPER	0
10_3742207	SCAPER	0
10_3742208	SCAPER	0
10_3742248	SCAPER	0
10_3742972	SCAPER	0
10_3742983	SCAPER	0
10_3743594	SCAPER	0
10_3744018	SCAPER	0
10_3744019	SCAPER	0
10_3748828	SCAPER	0
10_3749137	SCAPER	0
10_3750040	SCAPER	0
10_3750050	SCAPER	0
10_3750051	SCAPER	0
10_3802104	ISL2	0
10_3803930	ISL2	196
10_3807540	ISL2	3805
10_3808752	ISL2	5017
10_3810961	ISL2	7227
10_3810975	ISL2	7240
10_3811981	ISL2	8247
10_3812710	ISL2	8975
10_3812715	ISL2	8980
10_3812719	ISL2	8985
10_3812726	ISL2	8992
10_3813406	ISL2	9672
10_3815178	ISL2	11443
10_3815462	ISL2	11727
10_3815981	ISL2	12246
10_3821015	ISL2	17280
10_3821224	ISL2	17489
10_3821765	ISL2	18031
10_3842062	TMEM266	0
10_3896003	TMEM266	0
10_3899283	TMEM266	0
10_3899605	TMEM266	0
10_3899988	TMEM266	0
10_3900018	TMEM266	0
10_3918195	TMEM266	0
10_3918259	TMEM266	0
10_3918958	TMEM266	0
10_3921364	TMEM266	0
10_3921458	TMEM266	0
10_3921469	TMEM266	0
10_3921669	TMEM266	0
10_3922676	TMEM266	0
10_3925422	TMEM266	0
10_3929093	TMEM266	0
10_3936754	TMEM266	0
10_3938656	TMEM266	0
10_3976293	UBE2Q2	0
10_3981348	UBE2Q2	0
10_3981349	UBE2Q2	0
10_3982001	UBE2Q2	0
10_3984942	UBE2Q2	0
10_3984944	UBE2Q2	0
10_3984959	UBE2Q2	0
10_3985270	UBE2Q2	0
10_3987524	UBE2Q2	0
10_3988165	UBE2Q2	0
10_3992664	LOC107052150	0
10_3994344	LOC107052150	0
10_3996338	LOC107052150	1283
10_3996346	LOC107052150	1292
10_3996352	LOC107052150	1298
10_3997203	LOC107052150	2149
10_3999177	LOC107052150	4123
10_4000644	LOC107052150	5589
10_4050265	CHRNA5	29891
10_4050762	CHRNA5	29392
10_4050974	CHRNA5	29183
10_4050989	CHRNA5	29168
10_4051235	CHRNA5	28914
10_4051248	CHRNA5	28908
10_4051251	CHRNA5	28898
10_6797328	THSD4	0
10_6797718	THSD4	0
10_6798181	THSD4	0
10_6800336	THSD4	0
10_7352196	SLTM	0
11_10240974	LOC107054293	0
11_10241328	LOC107054293	0
11_10241933	LOC107054293	0
11_10245860	LOC107054293	0
11_10246097	LOC107054293	0
11_10246144	LOC107054293	0
11_10248908	LOC107054293	0
11_10249298	LOC107054293	0
11_10249958	LOC107054293	0
11_10250055	LOC107054293	0
11_10256331	LOC107054293	5524
11_10257341	LOC107054293	6535
11_10257344	LOC107054293	6538
11_10258672	LOC107054293	7865
11_10297268	LOC107054292	10797
11_10309995	LOC112533277	0
11_10310694	LOC112533277	0
11_10311043	LOC112533277	0
11_10311743	LOC107054292	0
11_10314590	LOC107054292	1007
11_10317013	PEPD	2136
11_10317161	PEPD	1988
11_10317238	PEPD	1907
11_10317535	PEPD	1615
11_10317537	PEPD	1613
11_10317870	PEPD	1279
11_10318309	PEPD	840
11_10319229	PEPD	0
11_10320196	PEPD	0
11_10321248	PEPD	0
11_10321352	PEPD	0
11_10321353	PEPD	0
11_10321510	PEPD	0
11_10321513	PEPD	0
11_10321741	PEPD	0
11_10368797	PEPD	0
11_10373214	PEPD	0
11_10375937	PEPD	0
11_10377339	PEPD	0
11_10380421	PEPD	0
11_10380474	PEPD	0
11_10381242	PEPD	0
11_10381459	PEPD	0
11_10381464	PEPD	0
11_10381896	PEPD	0
11_10384260	PEPD	0
11_10384264	PEPD	0
11_10386496	PEPD	0
11_10388606	PEPD	0
11_10388607	PEPD	0
11_10390071	PEPD	0
11_10390516	PEPD	0
11_10391281	PEPD	0
11_10391312	PEPD	0
11_10391436	PEPD	0
11_10391437	PEPD	0
11_10391688	PEPD	0
11_10391689	PEPD	0
11_10392632	PEPD	0
11_10392738	PEPD	0
11_10392740	PEPD	0
11_10393466	PEPD	0
11_10394645	PEPD	0
11_10395235	PEPD	0
11_10395236	PEPD	0
11_10396145	PEPD	0
11_10396149	PEPD	0
11_10397740	PEPD	0
11_10398808	PEPD	0
11_10399014	PEPD	0
11_10399457	PEPD	0
11_10400920	PEPD	0
11_10401629	PEPD	0
11_10403056	PEPD	0
11_10403057	PEPD	0
11_10404442	PEPD	0
11_10404443	PEPD	0
11_10405380	PEPD	0
11_10405382	PEPD	0
11_10407421	PEPD	0
11_10407422	PEPD	0
11_10409253	PEPD	0
11_10409671	PEPD	0
11_10409673	PEPD	0
11_10410968	PEPD	0
11_10413573	PEPD	0
11_10413602	PEPD	0
11_10414582	PEPD	0
11_10415074	PEPD	0
11_10415075	PEPD	0
11_10416903	PEPD	0
11_10417706	PEPD	0
11_11349479	TERB1	0
11_11364779	DYNC1LI2	0
11_11364783	DYNC1LI2	0
11_11368387	DYNC1LI2	0
11_11368393	DYNC1LI2	0
11_11368397	DYNC1LI2	0
11_11368399	DYNC1LI2	0
11_11368407	DYNC1LI2	0
11_11384239	CMTM4	0
11_11384240	CMTM4	0
11_11947771	LOC112533259	46618
11_11947776	LOC112533259	46623
11_11948500	LOC112533259	47348
11_12096433	LOC107054306	92489
11_12098687	LOC107054306	90235
11_12115188	LOC107054306	73731
11_12117549	LOC107054306	71373
11_12117550	LOC107054306	71372
11_12118548	LOC107054306	70374
11_12118549	LOC107054306	70371
11_12120047	LOC107054306	68875
11_12121758	LOC107054306	67164
11_12121759	LOC107054306	67163
11_12125724	LOC107054306	63198
11_12129878	LOC107054306	59044
11_12129884	LOC107054306	59038
11_12134153	LOC107054306	54769
11_12136828	LOC107054306	52094
11_12150299	LOC107054306	38623
11_12154716	LOC107054306	34207
11_12157821	LOC107054306	31098
11_12158267	LOC107054306	30655
11_12230201	LOC107054306	21555
11_12231107	LOC107054306	22460
11_12234032	LOC107054306	25385
11_12239433	LOC107054306	30786
11_12239740	LOC107054306	31093
11_12239793	LOC107054306	31147
11_12239808	LOC107054306	31162
11_12239847	LOC107054306	31200
11_12240027	LOC107054306	31380
11_12240039	LOC107054306	31392
11_12242531	LOC107054306	33884
11_12242534	LOC107054306	33887
11_12242696	LOC107054306	34049
11_12242697	LOC107054306	34050
11_12244102	LOC107054306	35455
11_12244699	LOC107054306	36052
11_12244700	LOC107054306	36053
11_12245775	LOC107054306	37128
11_12245791	LOC107054306	37145
11_12246522	LOC107054306	37876
11_12246529	LOC107054306	37882
11_12250466	LOC107054306	41819
11_12251196	LOC107054306	42550
11_12252374	LOC107054306	43727
11_12252952	LOC107054306	44305
11_12252953	LOC107054306	44306
11_12253005	LOC107054306	44359
11_12253008	LOC107054306	44361
11_12256243	LOC107054306	47596
11_12257408	LOC107054306	48762
11_12259326	LOC107054306	50680
11_12259360	LOC107054306	50714
11_12260349	LOC107054306	51702
11_12260462	LOC107054306	51816
11_12261291	LOC107054306	52644
11_12262699	LOC107054306	54053
11_12262971	LOC107054306	54324
11_12281902	LOC107054306	73255
11_12284991	LOC107054306	76344
11_12285002	LOC107054306	76355
11_12286102	LOC107054306	77455
11_12290610	LOC107054306	81963
11_12291053	LOC107054306	82406
11_12291675	LOC107054306	83028
11_12293023	LOC107054306	84376
11_12316213	LOC101749603	69793
11_12316641	LOC101749603	69364
11_12316645	LOC101749603	69360
11_12317302	LOC101749603	68703
11_12317693	LOC101749603	68312
11_12318384	LOC101749603	67620
11_12318385	LOC101749603	67619
11_12320401	LOC101749603	65604
11_12320413	LOC101749603	65589
11_12322619	LOC101749603	63386
11_12332519	LOC101749603	53486
11_12334032	LOC101749603	51970
11_12334033	LOC101749603	51970
11_12334127	LOC101749603	51873
11_12334322	LOC101749603	51683
11_12337621	LOC101749603	48383
11_12339980	LOC101749603	46025
11_12339982	LOC101749603	46023
11_12339985	LOC101749603	46021
11_12342288	LOC101749603	43717
11_12342454	LOC101749603	43551
11_12343604	LOC101749603	42401
11_12344238	LOC101749603	41752
11_12345023	LOC101749603	40982
11_12375634	LOC101749603	10369
11_12375869	LOC101749603	10136
11_12375900	LOC101749603	10105
11_12375952	LOC101749603	10054
11_12378210	LOC101749603	7795
11_12378536	LOC101749603	7470
11_12378537	LOC101749603	7469
11_12378937	LOC101749603	7066
11_12379318	LOC101749603	6678
11_12379406	LOC101749603	6597
11_12381987	LOC101749603	4019
11_12382628	LOC101749603	3374
11_12382660	LOC101749603	3334
11_12382727	LOC101749603	3278
11_12383111	LOC101749603	2894
11_12383115	LOC101749603	2890
11_12383452	LOC101749603	2552
11_12399604	LOC101749603	9657
11_12402136	LOC101749603	12188
11_12405322	LOC101749603	15374
11_12405478	LOC101749603	15531
11_12405482	LOC101749603	15535
11_12407639	LOC101749603	17692
11_12407654	LOC101749603	17707
11_12408068	LOC101749603	18120
11_12408071	LOC101749603	18123
11_12408626	LOC101749603	18678
11_12408628	LOC101749603	18681
11_12408630	LOC101749603	18682
11_12408888	LOC101749603	18941
11_12408893	LOC101749603	18945
11_12410431	LOC101749603	20484
11_12412428	LOC101749603	22480
11_12412785	LOC101749603	22838
11_12412804	LOC101749603	22857
11_12413444	LOC101749603	23496
11_12413445	LOC101749603	23497
11_12413585	LOC101749603	23637
11_12414669	LOC101749603	24721
11_12416353	LOC101749603	26406
11_12416359	LOC101749603	26411
11_12416361	LOC101749603	26413
11_12416859	LOC101749603	26911
11_12416860	LOC101749603	26912
11_12417222	LOC101749603	27275
11_12417225	LOC101749603	27278
11_12420058	LOC101749603	30110
11_12422545	LOC101749603	32598
11_12575428	LOC112533282	91169
11_12598243	LOC112533282	68354
11_12606418	LOC112533282	60179
11_12606436	LOC112533282	60158
11_12607633	LOC112533282	58964
11_12607965	LOC112533282	58632
11_12609351	LOC112533282	57245
11_12609361	LOC112533282	57236
11_12609820	LOC112533282	56777
11_12609821	LOC112533282	56776
11_12609827	LOC112533282	56771
11_12610515	LOC112533282	56079
11_12610581	LOC112533282	56016
11_12611256	LOC112533282	55340
11_12611397	LOC112533282	55200
11_12613793	LOC112533282	52800
11_12613795	LOC112533282	52800
11_12614146	LOC112533282	52451
11_12614264	LOC112533282	52333
11_12614605	LOC112533282	51992
11_12615726	LOC112533282	50871
11_12616814	LOC112533282	49780
11_12616823	LOC112533282	49774
11_12616824	LOC112533282	49773
11_12616833	LOC112533282	49764
11_12616835	LOC112533282	49760
11_12616842	LOC112533282	49755
11_12617729	LOC112533282	48866
11_12618053	LOC112533282	48544
11_12620267	LOC112533282	46330
11_12620368	LOC112533282	46229
11_12624209	LOC112533282	42388
11_12648791	LOC112533282	17806
11_12684331	LOC112533282	0
11_12686186	LOC112533282	0
11_12687157	LOC112533282	0
11_12688373	LOC112533282	0
11_12689904	LOC112533282	0
11_12690426	LOC112533282	0
11_12693473	LOC112533282	0
11_12694215	LOC112533282	0
11_12694599	LOC112533282	0
11_12694602	LOC112533282	0
11_12694603	LOC112533282	0
11_12694613	LOC112533282	0
11_12694614	LOC112533282	0
11_12700117	LOC112533282	0
11_12700781	LOC112533282	0
11_12700892	LOC112533282	0
11_12702086	LOC112533282	0
11_12702097	LOC112533282	0
11_12702824	LOC112533282	0
11_12704296	LOC112533282	0
11_12705633	LOC112533282	0
11_12707560	LOC112533282	0
11_12707909	LOC112533282	0
11_12708688	LOC112533282	0
11_12708738	LOC112533282	0
11_12710011	LOC112533282	0
11_12710822	LOC112533282	0
11_12711122	LOC112533282	0
11_12711917	LOC112533282	0
11_12712508	LOC112533282	0
11_12714519	LOC112533282	0
11_12716552	LOC112533282	0
11_12716958	LOC112533282	0
11_12719002	LOC112533282	0
11_12719023	LOC112533282	0
11_12722735	LOC112533282	0
11_12722739	LOC112533282	0
11_12725949	LOC112533282	0
11_12730997	LOC112533282	0
11_12734270	LOC112533282	0
11_12738860	LOC112533282	0
11_12795840	LOC107054314	18164
11_12818872	LOC107054314	0
11_13075913	LOC107056831	0
11_13648444	LOC112533283	90252
11_13648484	LOC112533283	90217
11_13648485	LOC112533283	90216
11_13648751	LOC112533283	89951
11_13648823	LOC112533283	89879
11_13649214	LOC112533283	89487
11_13649215	LOC112533283	89486
11_13649712	LOC112533283	88989
11_13652841	LOC112533283	85860
11_13654362	LOC112533283	84339
11_13654363	LOC112533283	84338
11_13654611	LOC112533283	84091
11_13654612	LOC112533283	84089
11_13654613	LOC112533283	84088
11_13655078	LOC112533283	83623
11_13657983	LOC112533283	80718
11_13657984	LOC112533283	80717
11_13658579	LOC112533283	80122
11_13658975	LOC112533283	79726
11_13658976	LOC112533283	79725
11_13659019	LOC112533283	79682
11_13659021	LOC112533283	79680
11_13659722	LOC112533283	78979
11_13659724	LOC112533283	78977
11_13660333	LOC112533283	78368
11_13660334	LOC112533283	78367
11_13660383	LOC112533283	78319
11_13660567	LOC112533283	78134
11_13660712	LOC112533283	77989
11_13660820	LOC112533283	77881
11_13660943	LOC112533283	77758
11_13660944	LOC112533283	77757
11_13661378	LOC112533283	77323
11_13661754	LOC112533283	76947
11_13661763	LOC112533283	76938
11_13662848	LOC112533283	75853
11_13662995	LOC112533283	75701
11_13663003	LOC112533283	75699
11_13663277	LOC112533283	75421
11_13664013	LOC112533283	74689
11_13665538	LOC112533283	73163
11_13665540	LOC112533283	73161
11_13665789	LOC112533283	72912
11_13667634	LOC112533283	71067
11_13668563	LOC112533283	70138
11_13669574	LOC112533283	69127
11_13669575	LOC112533283	69126
11_13670619	LOC112533283	68082
11_13672789	LOC112533283	65912
11_13673079	LOC112533283	65622
11_13673374	LOC112533283	65321
11_13674219	LOC112533283	64482
11_13674252	LOC112533283	64449
11_13674275	LOC112533283	64426
11_13674280	LOC112533283	64421
11_13685797	LOC112533283	52904
11_13685855	LOC112533283	52846
11_13686333	LOC112533283	52368
11_13686890	LOC112533283	51811
11_13686897	LOC112533283	51804
11_13695581	LOC112533283	43120
11_13695585	LOC112533283	43116
11_13695743	LOC112533283	42957
11_13696147	LOC112533283	42554
11_13696149	LOC112533283	42552
11_13696252	LOC112533283	42449
11_13696256	LOC112533283	42445
11_13696257	LOC112533283	42444
11_13696267	LOC112533283	42434
11_13696302	LOC112533283	42399
11_13696303	LOC112533283	42398
11_13696527	LOC112533283	42174
11_13696809	LOC112533283	41892
11_13696810	LOC112533283	41891
11_13697168	LOC112533283	41533
11_13697169	LOC112533283	41532
11_13698111	LOC112533283	40587
11_13698341	LOC112533283	40360
11_13701282	LOC112533283	37419
11_13701284	LOC112533283	37417
11_13703609	LOC112533283	35092
11_13705068	LOC112533283	33633
11_13705072	LOC112533283	33630
11_13705300	LOC112533283	33401
11_13705301	LOC112533283	33400
11_13710968	LOC112533283	27717
11_13711072	LOC112533283	27629
11_13711821	LOC112533283	26881
11_13716206	LOC112533283	22495
11_13718162	LOC112533283	20539
11_13718164	LOC112533283	20537
11_13719610	LOC112533283	19092
11_13720816	LOC112533283	17885
11_13726081	LOC112533283	12620
11_13727111	LOC112533283	11590
11_13727319	LOC112533283	11381
11_13730725	LOC112533283	7976
11_13730821	LOC112533283	7880
11_13731351	LOC112533283	7350
11_13731352	LOC112533283	7349
11_13732052	LOC112533283	6650
11_13732061	LOC112533283	6640
11_13732062	LOC112533283	6639
11_13732256	LOC112533283	6445
11_13732257	LOC112533283	6444
11_13734221	LOC112533283	4481
11_13734361	LOC112533283	4341
11_13738215	LOC112533283	486
11_13738216	LOC112533283	485
11_13743737	LOC112533283	0
11_13744032	LOC112533283	0
11_13746570	LOC112533283	0
11_13746571	LOC112533283	0
11_13746950	LOC112533283	0
11_13749412	LOC112533283	0
11_13752116	LOC112533283	0
11_13752141	LOC112533283	0
11_13757318	LOC112533283	3964
11_13758170	LOC112533283	4817
11_13758348	LOC112533283	4995
11_13758813	LOC112533283	5459
11_13759462	LOC112533283	6109
11_13761051	LOC112533283	7697
11_13761052	LOC112533283	7698
11_13764030	LOC112533283	10676
11_13765138	LOC112533283	11784
11_13765378	LOC112533283	12024
11_13765382	LOC112533283	12028
11_13765763	LOC112533283	12409
11_13766116	LOC112533283	12762
11_13769008	LOC112533283	15654
11_13775779	ADAMTS18	17170
11_13779100	ADAMTS18	13849
11_13779813	ADAMTS18	13136
11_13779814	ADAMTS18	13135
11_13786973	ADAMTS18	5976
11_13786974	ADAMTS18	5975
11_13786987	ADAMTS18	5963
11_13786998	ADAMTS18	5940
11_13787034	ADAMTS18	5913
11_13787040	ADAMTS18	5910
11_13787045	ADAMTS18	5905
11_13787046	ADAMTS18	5904
11_13787464	ADAMTS18	5477
11_13789807	ADAMTS18	3142
11_13790715	ADAMTS18	2234
11_13790716	ADAMTS18	2233
11_13790940	ADAMTS18	2009
11_13790996	ADAMTS18	1953
11_13790997	ADAMTS18	1952
11_13793082	ADAMTS18	0
11_13793239	ADAMTS18	0
11_13793364	ADAMTS18	0
11_13796969	ADAMTS18	0
11_13796970	ADAMTS18	0
11_13799667	ADAMTS18	0
11_13799671	ADAMTS18	0
11_13804489	ADAMTS18	0
11_13806866	ADAMTS18	0
11_13806938	ADAMTS18	0
11_13807599	ADAMTS18	0
11_13807950	ADAMTS18	0
11_13828255	ADAMTS18	0
11_13828256	ADAMTS18	0
11_13831767	ADAMTS18	0
11_13833287	ADAMTS18	0
11_13833340	ADAMTS18	0
11_13833343	ADAMTS18	0
11_13834980	ADAMTS18	0
11_13834981	ADAMTS18	0
11_13834989	ADAMTS18	0
11_13836027	ADAMTS18	0
11_13836028	ADAMTS18	0
11_13836234	ADAMTS18	0
11_13836235	ADAMTS18	0
11_13836440	ADAMTS18	0
11_13838971	ADAMTS18	0
11_13838972	ADAMTS18	0
11_13849786	ADAMTS18	0
11_13849827	ADAMTS18	0
11_13851534	ADAMTS18	0
11_13851666	ADAMTS18	0
11_13853506	ADAMTS18	0
11_13854655	ADAMTS18	0
11_13856199	ADAMTS18	0
11_13856200	ADAMTS18	0
11_13858781	ADAMTS18	0
11_13859010	ADAMTS18	0
11_13859512	ADAMTS18	0
11_13859918	ADAMTS18	0
11_13860788	ADAMTS18	0
11_13861983	ADAMTS18	0
11_13865329	ADAMTS18	2448
11_13869140	ADAMTS18	6259
11_13942309	HPRTL	11490
11_13942601	HPRTL	11197
11_13942602	HPRTL	11196
11_13942604	HPRTL	11194
11_13942609	HPRTL	11182
11_13942619	HPRTL	11179
11_13942621	HPRTL	11175
11_13944142	HPRTL	9657
11_13944891	HPRTL	8905
11_13946357	HPRTL	7439
11_13946363	HPRTL	7434
11_13946370	HPRTL	7429
11_13946689	HPRTL	7110
11_13946927	HPRTL	6872
11_13949579	HPRTL	4219
11_13949582	HPRTL	4214
11_13949588	HPRTL	4210
11_13949590	HPRTL	4209
11_13950446	HPRTL	3353
11_13951204	HPRTL	2595
11_13955700	HPRTL	0
11_13955703	HPRTL	0
11_13956160	HPRTL	0
11_13956164	HPRTL	0
11_13956315	HPRTL	0
11_13956939	HPRTL	0
11_13957011	HPRTL	0
11_13957259	HPRTL	0
11_13957261	HPRTL	0
11_13957733	HPRTL	0
11_13957756	HPRTL	0
11_13958230	HPRTL	0
11_13958723	HPRTL	0
11_13958746	HPRTL	0
11_13959032	HPRTL	0
11_13959114	HPRTL	0
11_13959131	HPRTL	0
11_13959132	HPRTL	0
11_13959790	HPRTL	0
11_13960689	HPRTL	0
11_13960701	HPRTL	0
11_13964373	NUDT7	0
11_13964379	NUDT7	0
11_13964545	NUDT7	0
11_13964870	NUDT7	0
11_13965785	NUDT7	0
11_13965789	NUDT7	0
11_13965798	NUDT7	0
11_13967902	NUDT7	1226
11_13968589	NUDT7	1913
11_13972889	NUDT7	6213
11_13974370	VAT1L	7459
11_13975573	VAT1L	6254
11_13975909	VAT1L	5920
11_13975910	VAT1L	5919
11_13980090	VAT1L	1739
11_14025565	VAT1L	0
11_14031243	VAT1L	2931
11_14031245	VAT1L	2933
11_14040967	VAT1L	12655
11_14043136	VAT1L	14824
11_14043904	VAT1L	15593
11_14044356	VAT1L	16044
11_14051482	VAT1L	23170
11_14051604	VAT1L	23292
11_14052300	VAT1L	23989
11_14053858	VAT1L	25546
11_14054178	VAT1L	25866
11_14054180	VAT1L	25868
11_14054184	VAT1L	25872
11_14054189	VAT1L	25877
11_14054190	VAT1L	25878
11_14054321	VAT1L	26009
11_14054325	VAT1L	26013
11_14055311	VAT1L	26999
11_14055384	VAT1L	27072
11_14055386	VAT1L	27074
11_14055509	VAT1L	27197
11_14055510	VAT1L	27198
11_14056216	VAT1L	27904
11_14056220	VAT1L	27908
11_14058373	VAT1L	30062
11_14058376	VAT1L	30065
11_14058890	VAT1L	30579
11_14077901	VAT1L	49590
11_14077903	VAT1L	49591
11_14087499	VAT1L	59187
11_14091571	VAT1L	63259
11_14091572	VAT1L	63260
11_14092628	VAT1L	64316
11_14093021	VAT1L	64710
11_14093330	VAT1L	65018
11_14098580	VAT1L	70268
11_14100046	VAT1L	71734
11_14100287	VAT1L	71976
11_14100292	VAT1L	71980
11_14100401	VAT1L	72089
11_14100405	VAT1L	72093
11_14100837	VAT1L	72525
11_14100842	VAT1L	72530
11_14101769	VAT1L	73458
11_14101935	VAT1L	73624
11_14103020	VAT1L	74708
11_14103023	VAT1L	74711
11_14386790	LOC112533296	99177
11_14386991	LOC112533296	98976
11_14387518	LOC112533296	98449
11_14388355	LOC112533296	97612
11_14393760	LOC112533296	92207
11_14393873	LOC112533296	92092
11_14394438	LOC112533296	91529
11_14395047	LOC112533296	90920
11_14395268	LOC112533296	90699
11_14395919	LOC112533296	90044
11_14395937	LOC112533296	90030
11_14397728	LOC112533296	88239
11_14399566	LOC112533296	86401
11_14400965	LOC112533296	85002
11_14401631	LOC112533296	84336
11_14401992	LOC112533296	83975
11_14402721	LOC112533296	83246
11_14404748	LOC112533296	81219
11_14406281	LOC112533296	79686
11_14406687	LOC112533296	79280
11_14412428	LOC112533296	73522
11_14414785	LOC112533296	71182
11_14422934	LOC112533296	63030
11_14426078	LOC112533296	59889
11_14429419	LOC112533296	56548
11_14431693	LOC112533296	54274
11_14440507	LOC112533296	45460
11_14440700	LOC112533296	45267
11_14441502	LOC112533296	44465
11_14441512	LOC112533296	44455
11_14443081	LOC112533296	42886
11_14446383	LOC112533296	39582
11_14447002	LOC112533296	38965
11_14447453	LOC112533296	38513
11_14447457	LOC112533296	38511
11_14447459	LOC112533296	38495
11_14452823	LOC112533296	33140
11_14508756	LOC112533296	16150
11_14518890	LOC112533296	26283
11_14518892	LOC112533296	26285
11_14520114	LOC112533296	27507
11_14526747	LOC112533296	34140
11_14530063	LOC112533296	37456
11_14532321	LOC112533296	39715
11_14542607	LOC112533296	50001
11_14543108	LOC112533296	50502
11_14543166	LOC112533296	50560
11_14543709	LOC112533296	51102
11_14543710	LOC112533296	51103
11_14545436	LOC112533296	52830
11_14545439	LOC112533296	52833
11_14545647	LOC112533296	53040
11_14547642	LOC112533296	55036
11_14548309	LOC112533296	55702
11_14548311	LOC112533296	55704
11_14549690	LOC112533296	57083
11_14550292	LOC112533296	57685
11_14550295	LOC112533296	57688
11_14550818	LOC112533296	58211
11_14550970	LOC112533296	58363
11_14553436	LOC112533296	60829
11_14555046	LOC112533296	62439
11_14555118	LOC112533296	62511
11_14555123	LOC112533296	62516
11_14555720	LOC112533296	63113
11_14555748	LOC112533296	63141
11_14555749	LOC112533296	63142
11_14555835	LOC112533296	63229
11_14555837	LOC112533296	63230
11_14555840	LOC112533296	63233
11_14558903	LOC112533296	66296
11_14559336	LOC112533296	66729
11_14559338	LOC112533296	66731
11_14559341	LOC112533296	66735
11_14583243	MAF	53078
11_14585941	MAF	50383
11_14586647	MAF	49677
11_14587731	MAF	48593
11_14588320	MAF	48004
11_14588321	MAF	48004
11_14588453	MAF	47869
11_14588483	MAF	47841
11_14589403	MAF	46922
11_14589404	MAF	46920
11_14590632	MAF	45692
11_14591953	MAF	44371
11_14591954	MAF	44370
11_14592033	MAF	44291
11_14592897	MAF	43428
11_14593258	MAF	43066
11_14594364	MAF	41960
11_14594833	MAF	41488
11_14597256	MAF	39068
11_14597432	MAF	38891
11_14597437	MAF	38888
11_14597468	MAF	38857
11_14598188	MAF	38136
11_14598205	MAF	38119
11_14598839	MAF	37485
11_14599171	MAF	37153
11_14599408	MAF	36916
11_14601210	MAF	35114
11_14601211	MAF	35113
11_14640439	MAF	0
11_14644116	MAF	0
11_14644496	MAF	0
11_14645388	MAF	0
11_14647450	MAF	0
11_14647756	MAF	0
11_14650164	MAF	0
11_14650944	MAF	0
11_14651058	MAF	0
11_14652350	MAF	0
11_14653156	MAF	0
11_14653210	MAF	0
11_14653232	MAF	0
11_14653418	MAF	0
11_14653484	MAF	0
11_14653879	MAF	0
11_14656140	MAF	0
11_14656469	MAF	0
11_14656724	MAF	0
11_14657341	MAF	0
11_14657342	MAF	0
11_14661963	MAF	0
11_14661964	MAF	0
11_14662084	MAF	0
11_14662783	MAF	0
11_14662919	MAF	0
11_14662922	MAF	0
11_14663918	MAF	0
11_14664739	MAF	0
11_14664816	MAF	0
11_14664817	MAF	0
11_14666216	MAF	0
11_14667066	MAF	0
11_14667855	MAF	0
11_14668620	MAF	0
11_14669752	MAF	0
11_14671206	MAF	0
11_14671207	MAF	0
11_14672141	MAF	0
11_14672142	MAF	0
11_14673947	MAF	0
11_14673954	MAF	0
11_14674252	MAF	0
11_14681673	MAF	0
11_14681714	MAF	0
11_14683174	MAF	0
11_14683183	MAF	0
11_14683688	MAF	0
11_14683706	MAF	0
11_14683713	MAF	0
11_14685756	MAF	0
11_14685758	MAF	0
11_14686714	MAF	0
11_14686717	MAF	0
11_14687203	MAF	0
11_14687406	MAF	0
11_14687631	MAF	0
11_14688714	MAF	0
11_14689967	MAF	0
11_14698435	LOC100858311	0
11_14698437	LOC100858311	0
11_14704535	LOC100858311	5462
11_14708530	LOC100858311	9456
11_14709019	LOC100858311	9945
11_14709036	LOC100858311	9962
11_14710580	LOC100858311	11506
11_14710584	LOC100858311	11510
11_14713150	LOC100858311	14076
11_14713151	LOC100858311	14077
11_14715166	LOC100858311	16092
11_14715169	LOC100858311	16095
11_14716251	LOC100858311	17177
11_14716347	LOC100858311	17273
11_14717108	LOC100858311	18035
11_14717140	LOC100858311	18067
11_14717727	LOC100858311	18653
11_14717965	LOC100858311	18891
11_14717969	LOC100858311	18895
11_14717980	LOC100858311	18906
11_14720014	LOC100858311	20940
11_14720015	LOC100858311	20941
11_14720783	LOC100858311	21709
11_14723555	LOC107054308	19701
11_14726941	LOC107054308	16316
11_14728008	LOC107054308	15248
11_16503771	MLYCD	24666
11_16503773	MLYCD	24664
11_16509952	MLYCD	18485
11_16509953	MLYCD	18484
11_16515070	MLYCD	13367
11_16515071	MLYCD	13366
11_16515072	MLYCD	13365
12_1062315	STAB1	0
12_1062316	STAB1	0
12_1062317	STAB1	0
12_1068621	STAB1	0
12_1068623	STAB1	0
12_1072887	STAB1	0
12_1072890	STAB1	0
12_1073234	STAB1	0
12_1073981	STAB1	0
12_1074213	STAB1	0
12_1075172	NT5DC2	682
12_1075176	NT5DC2	678
12_1075187	NT5DC2	665
12_1075191	NT5DC2	660
12_1075543	NT5DC2	308
12_1075551	NT5DC2	297
12_1076330	NT5DC2	0
12_1076678	NT5DC2	0
12_1077081	NT5DC2	0
12_1086054	NT5DC2	0
12_1090682	NT5DC2	0
12_1090701	NT5DC2	0
12_1091623	NT5DC2	0
12_1091624	NT5DC2	0
12_1091745	NT5DC2	0
12_1093793	NT5DC2	0
12_1097244	NT5DC2	0
12_1097549	NT5DC2	0
12_1098124	NT5DC2	0
12_1098814	NT5DC2	0
12_11035389	KLF15	0
12_1103731	PBRM1	265
12_1103733	PBRM1	263
12_11037947	KLF15	0
12_1112845	PBRM1	0
12_1112846	PBRM1	0
12_1112854	PBRM1	0
12_1132775	PBRM1	0
12_1132777	PBRM1	0
12_1138730	PBRM1	0
12_1138921	PBRM1	0
12_1139078	PBRM1	0
12_1139658	PBRM1	0
12_1139727	PBRM1	0
12_1159401	PBRM1	0
12_1160990	PBRM1	0
12_1161731	PBRM1	0
12_1161735	PBRM1	0
12_12044926	DALRD3	0
12_12045386	DALRD3	0
12_12045854	DALRD3	0
12_12046067	DALRD3	0
12_12046357	DALRD3	0
12_12046372	DALRD3	0
12_12046557	DALRD3	0
12_12046667	DALRD3	0
12_12046712	DALRD3	0
12_12047056	DALRD3	0
12_12047242	DALRD3	0
12_12047278	DALRD3	0
12_12049084	DALRD3	0
12_12049086	DALRD3	0
12_12049560	DALRD3	0
12_12060738	P4HTM	0
12_12061131	P4HTM	0
12_12066933	LOC395991	0
12_12069050	P4HTM	0
12_12069056	P4HTM	0
12_12088640	ARIH2	0
12_12091719	ARIH2	0
12_12093750	ARIH2	0
12_12097516	ARIH2	0
12_12100342	ARIH2	0
12_12100397	ARIH2	0
12_12100705	ARIH2	124
12_12103239	SLC25A20	0
12_12103284	SLC25A20	0
12_12103437	SLC25A20	0
12_12103441	SLC25A20	0
12_12103508	SLC25A20	0
12_12110817	SLC25A20	0
12_12112229	SLC25A20	361
12_12112990	SLC25A20	1121
12_12112993	SLC25A20	1125
12_12113003	SLC25A20	1134
12_12113005	SLC25A20	1137
12_12113797	SLC25A20	1928
12_12115198	SLC25A20	3329
12_12115599	SLC25A20	3731
12_12117705	SLC25A20	5836
12_12117779	SLC25A20	5911
12_12122357	SLC25A20	10489
12_12126015	PRKAR2A	7647
12_12126941	PRKAR2A	6721
12_12127080	PRKAR2A	6582
12_12127101	PRKAR2A	6558
12_12127698	PRKAR2A	5964
12_12127700	PRKAR2A	5961
12_12127721	PRKAR2A	5942
12_12127722	PRKAR2A	5941
12_12127723	PRKAR2A	5940
12_12128771	PRKAR2A	4891
12_12129015	PRKAR2A	4647
12_12129409	PRKAR2A	4253
12_12131404	PRKAR2A	2258
12_12200189	PXK	0
12_12200192	PXK	0
12_12200196	PXK	0
12_12200205	PXK	0
12_12200208	PXK	0
12_12200209	PXK	0
12_12202036	PXK	0
12_12203035	PXK	0
12_12205059	PXK	0
12_12205271	PXK	0
12_12207608	PXK	0
12_12209482	PXK	0
12_12209662	PXK	0
12_12211105	PXK	0
12_12215029	PXK	0
12_12215371	PXK	0
12_12217012	PXK	0
12_12217759	PXK	0
12_12220261	PXK	0
12_12223461	PXK	0
12_12226602	PXK	2344
12_12254599	FAM107A	0
12_12286254	C12H3ORF67	0
12_12293499	C12H3ORF67	0
12_12294973	C12H3ORF67	0
12_12295832	C12H3ORF67	0
12_12295833	C12H3ORF67	0
12_12296654	C12H3ORF67	0
12_12300002	C12H3ORF67	0
12_12302636	C12H3ORF67	0
12_12507491	LOC101751854	0
12_12507522	LOC101751854	0
12_12507702	LOC101751854	0
12_12512364	LOC101751854	0
12_12673747	LOC112533372	62186
12_12678406	LOC112533372	66844
12_12678449	LOC112533372	66887
12_12681053	LOC112533372	69491
12_12681965	LOC112533372	70403
12_12682173	LOC112533372	70612
12_12686269	LOC112533372	74708
12_12686563	LOC112533372	75001
12_12686576	LOC112533372	75014
12_12687670	LOC112533372	76108
12_12687674	LOC112533372	76113
12_12687725	LOC112533372	76163
12_12687726	LOC112533372	76164
12_13171550	PTPRG	0
12_13175854	PTPRG	0
12_13175912	PTPRG	0
12_13182113	PTPRG	0
12_13182201	PTPRG	0
12_13237649	PTPRG	0
12_13240936	PTPRG	0
12_13243615	PTPRG	0
12_13244480	PTPRG	0
12_13265396	PTPRG	0
12_13268645	PTPRG	0
12_13268762	PTPRG	0
12_13269139	PTPRG	0
12_13269390	PTPRG	0
12_13271022	PTPRG	0
12_13271023	PTPRG	0
12_13271024	PTPRG	0
12_13271589	PTPRG	0
12_13271798	PTPRG	0
12_13271872	PTPRG	0
12_13271879	PTPRG	0
12_13278219	PTPRG	0
12_13278707	PTPRG	0
12_13280132	PTPRG	0
12_13323904	PTPRG	0
12_13326434	PTPRG	0
12_13328693	PTPRG	0
12_13333082	PTPRG	0
12_13344965	PTPRG	0
12_13345823	PTPRG	0
12_13347665	PTPRG	0
12_13347668	PTPRG	0
12_13348653	PTPRG	0
12_13348661	PTPRG	0
12_13348669	PTPRG	0
12_13349689	PTPRG	0
12_13351031	PTPRG	0
12_13351210	PTPRG	0
12_13351223	PTPRG	0
12_13355250	PTPRG	0
12_1372084	LOC107054345	18248
12_1372444	LOC107054345	17890
12_13734748	CADPS	8183
12_13735137	CADPS	8571
12_13735421	CADPS	8855
12_13735446	CADPS	8880
12_13735485	CADPS	8919
12_13736463	CADPS	9897
12_13740093	CADPS	13527
12_13742069	CADPS	15503
12_13742070	CADPS	15504
12_13744906	CADPS	18340
12_13745296	CADPS	18730
12_13751487	LOC112533365	14993
12_1375514	LOC107054345	14820
12_1375515	LOC107054345	14819
12_13757436	LOC112533365	9044
12_13785037	LOC112533365	7126
12_13850573	SYNPR	0
12_1385172	LOC107054345	5162
12_13852262	SYNPR	0
12_13854278	SYNPR	0
12_13854771	SYNPR	0
12_13854776	SYNPR	0
12_13855361	SYNPR	0
12_13865304	SYNPR	0
12_13868470	SYNPR	0
12_13869752	SYNPR	0
12_13869945	SYNPR	0
12_13870006	SYNPR	0
12_13871279	SYNPR	0
12_13872681	SYNPR	0
12_13874332	SYNPR	0
12_13876946	SYNPR	0
12_13918666	LOC112533378	1181
12_13922680	LOC112533378	5195
12_13922720	LOC112533378	5234
12_13923669	ATXN7	4350
12_13928507	ATXN7	0
12_13933019	ATXN7	0
12_13934342	ATXN7	0
12_13934343	ATXN7	0
12_1396658	LOC107054345	3343
12_15448632	FAM19A1	0
12_15449099	FAM19A1	0
12_15449767	FAM19A1	0
12_15449769	FAM19A1	0
12_15450235	FAM19A1	0
12_15451692	FAM19A1	0
12_15451713	FAM19A1	0
12_15451717	FAM19A1	0
12_15454368	FAM19A1	0
12_15454386	FAM19A1	0
12_15454439	FAM19A1	0
12_15454440	FAM19A1	0
12_15456209	FAM19A1	0
12_15457736	FAM19A1	0
12_15459296	FAM19A1	0
12_15459299	FAM19A1	0
12_15462135	FAM19A1	0
12_15462298	FAM19A1	0
12_15462300	FAM19A1	0
12_15463946	FAM19A1	0
12_15467655	FAM19A1	0
12_15468101	FAM19A1	0
12_15468563	FAM19A1	0
12_15468566	FAM19A1	0
12_15469246	FAM19A1	0
12_15470985	FAM19A1	0
12_15474734	FAM19A1	0
12_15474898	FAM19A1	0
12_15476162	FAM19A1	0
12_15476181	FAM19A1	0
12_15476182	FAM19A1	0
12_15477388	FAM19A1	0
12_15478128	FAM19A1	0
12_15478129	FAM19A1	0
12_15478138	FAM19A1	0
12_15478139	FAM19A1	0
12_15481665	FAM19A1	0
12_1556556	LOC107054353	2897
12_1560949	LOC107054353	7290
12_1561889	LOC107054353	8231
12_1562772	LOC107054353	9113
12_1562783	LOC107054353	9124
12_1563290	LOC107054353	9632
12_1565491	LOC107054353	11832
12_1595087	LOC107054352	9074
12_1595352	LOC107054352	9339
12_1596794	LOC107054352	10781
12_1604706	MROH7L5	7504
12_1638008	LOC112533354	4517
12_1638107	LOC112533354	4418
12_1643849	LOC112533354	0
12_1645252	LOC112533354	0
12_1645383	LOC112533354	0
12_1656417	LOC112533354	9730
12_1656507	LOC112533354	9819
12_1658029	LOC112533354	11341
12_1661648	LOC112533354	14960
12_1664316	LOC112533354	17628
12_1667455	LOC112533354	20767
12_1668602	LOC112533354	21915
12_1672039	LOC112533354	25351
12_1672343	LOC112533354	25655
12_1675240	LOC112533354	28552
12_1696138	PRKCD	24704
12_1696150	PRKCD	24692
12_1696235	PRKCD	24607
12_1696439	PRKCD	24401
12_1696738	PRKCD	24104
12_1696758	PRKCD	24084
12_1696898	PRKCD	23943
12_1696909	PRKCD	23933
12_1697937	PRKCD	22905
12_1698396	PRKCD	22446
12_1698828	PRKCD	22014
12_18422343	CNTN4	0
12_18423343	CNTN4	0
12_18425119	CNTN4	0
12_18425120	CNTN4	0
12_18480556	CNTN4	0
12_18483405	CNTN4	0
12_18488246	CNTN4	0
12_18488289	CNTN4	0
12_18491302	IL5RA	1776
12_18492007	IL5RA	1071
12_18495417	IL5RA	0
12_18496371	IL5RA	0
12_18496374	IL5RA	0
12_18496377	IL5RA	0
12_18496948	IL5RA	0
12_18496955	IL5RA	0
12_18496961	IL5RA	0
12_18496967	IL5RA	0
12_18496971	IL5RA	0
12_18496978	IL5RA	0
12_18496984	IL5RA	0
12_18496988	IL5RA	0
12_18496989	IL5RA	0
12_18496999	IL5RA	0
12_18497127	IL5RA	0
12_18497167	IL5RA	0
12_18497736	IL5RA	0
12_18498383	IL5RA	0
12_18499182	IL5RA	0
12_18501165	IL5RA	0
12_18501170	IL5RA	0
12_18513950	CRBN	0
12_18578324	CRBN	0
12_18583513	CRBN	281
12_18587034	CRBN	3803
12_18587651	CRBN	4420
12_18589003	CRBN	5772
12_18589142	CRBN	5911
12_18590230	CRBN	6999
12_18592329	CRBN	9098
12_18592340	CRBN	9108
12_18592479	CRBN	9248
12_18596961	CRBN	13729
12_18597041	CRBN	13810
12_18597044	CRBN	13813
12_18597082	CRBN	13850
12_18597089	CRBN	13858
12_18597251	CRBN	14019
12_18600412	CRBN	17180
12_18600487	CRBN	17256
12_18600526	CRBN	17295
12_18600868	CRBN	17636
12_18602241	CRBN	19010
12_18602854	CRBN	19622
12_18603777	CRBN	20546
12_18607280	CRBN	24048
12_18746895	LOC107054405	2039
12_18749174	LOC107054405	4318
12_18751879	LOC107054405	7024
12_18905630	ITPR1	0
12_18908175	ITPR1	0
12_18913551	ITPR1	0
12_18989940	LOC107054403	1785
12_18991032	LOC107054403	692
12_18991157	LOC107054403	568
12_18992925	LOC107054403	0
12_18993123	LOC107054403	0
12_18995161	LOC107054403	258
12_18996809	LOC107054404	0
12_18997184	LOC107054404	0
12_18999416	LOC107054404	0
12_18999662	LOC107054404	0
12_19001199	LOC107054404	51
12_19004769	ARL8B	161
12_19322304	GRM7	0
12_19324072	GRM7	0
12_19324079	GRM7	0
12_19325537	GRM7	0
12_19325541	GRM7	0
12_19363438	GRM7	0
12_19364352	GRM7	0
12_19365614	GRM7	0
12_19366032	GRM7	0
12_19366078	GRM7	0
12_19366085	GRM7	0
12_19373985	GRM7	0
12_19374189	GRM7	0
12_19375211	GRM7	0
12_19376291	GRM7	0
12_19379101	GRM7	0
12_19381217	GRM7	0
12_19382590	GRM7	0
12_19384706	GRM7	0
12_19386227	GRM7	0
12_19386261	GRM7	0
12_19389307	GRM7	0
12_19389346	GRM7	0
12_19393020	GRM7	0
12_19394735	GRM7	0
12_19397778	GRM7	0
12_19405995	GRM7	0
12_19406976	GRM7	0
12_19407559	GRM7	0
12_19409169	GRM7	0
12_19568570	LMCD1	61285
12_19572513	LMCD1	57340
12_19797840	SRGAP3	0
12_2098207	LOC107054351	11897
12_2108904	LOC107054351	1198
12_2111121	LOC107054351	0
12_2116103	LOC107049103	661
12_2117449	LOC107049103	2007
12_2119301	LOC107049103	3859
12_2120569	LOC107049103	5127
12_2122641	LOC107049103	7199
12_2127125	LOC107049103	11683
12_2129363	LOC107049103	13922
12_2131388	LOC415913	14733
12_2131526	LOC415913	14595
12_2135458	LOC415913	10663
12_2150328	LOC415913	0
12_2186111	HEMK1	0
12_2186526	HEMK1	0
12_2186530	HEMK1	0
12_2187517	HEMK1	0
12_2192132	HEMK1	0
12_2196868	HEMK1	0
12_2197567	HEMK1	0
12_2199039	HEMK1	0
12_2199398	HEMK1	0
12_2200588	HEMK1	0
12_2202937	HEMK1	0
12_2204826	HEMK1	0
12_2205040	HEMK1	0
12_2206217	HEMK1	0
12_2208270	HEMK1	0
12_2208531	HEMK1	0
12_2209187	HEMK1	0
12_2211044	HEMK1	0
12_2213383	HEMK1	0
12_2219859	HEMK1	0
12_2220410	HEMK1	0
12_2220418	HEMK1	0
12_2220839	HEMK1	0
12_2224671	HEMK1	0
12_2224680	HEMK1	0
12_2225224	HEMK1	0
12_2227874	HEMK1	0
12_2229036	HEMK1	0
12_2229082	HEMK1	0
12_2230058	HEMK1	0
12_2230811	HEMK1	0
12_2231928	HEMK1	0
12_2232083	HEMK1	0
12_2232093	HEMK1	0
12_2232278	HEMK1	0
12_2233641	HEMK1	0
12_2234505	HEMK1	0
12_2236632	HEMK1	0
12_2239099	HEMK1	0
12_2258954	HEMK1	0
12_2258957	HEMK1	0
12_2262387	HEMK1	0
12_2263515	HEMK1	0
12_2265758	HEMK1	0
12_2267717	HEMK1	0
12_2268178	HEMK1	0
12_2268206	HEMK1	0
12_2268828	HEMK1	0
12_2269691	HEMK1	0
12_2269694	HEMK1	0
12_2269705	HEMK1	0
12_2270260	HEMK1	0
12_2270282	HEMK1	0
12_2271406	HEMK1	159
12_2272816	MAPKAPK3	384
12_2272857	MAPKAPK3	343
12_2273010	MAPKAPK3	189
12_2273169	MAPKAPK3	30
12_2273453	MAPKAPK3	0
12_2275067	MAPKAPK3	0
12_2275143	MAPKAPK3	0
12_2277855	MAPKAPK3	0
12_2278280	MAPKAPK3	0
12_2283757	MAPKAPK3	0
12_2349443	DOCK3	0
12_2352590	DOCK3	0
12_2353227	DOCK3	0
12_2354270	DOCK3	0
12_2354291	DOCK3	0
12_2354653	DOCK3	0
12_2354657	DOCK3	0
12_2354718	DOCK3	0
12_2355891	DOCK3	0
12_2360540	DOCK3	0
12_2360565	DOCK3	0
12_2360585	DOCK3	0
12_2775876	AMIGO3	24417
12_2778675	AMIGO3	21618
12_2823759	IP6K1	0
12_2964053	BSN	0
12_583382	POC1A	0
12_713784	LOC107054342	0
12_713786	LOC107054342	0
12_7169705	FGD3	0
12_7170521	FGD3	0
12_7172831	FGD3	0
12_7173372	FGD3	0
12_7173386	FGD3	0
12_7173553	FGD3	0
12_7173555	FGD3	0
12_7174205	FGD3	0
12_7176824	FGD3	0
12_7179755	FGD3	0
12_7179992	FGD3	0
12_7180288	FGD3	0
12_7180615	FGD3	0
12_7180616	FGD3	0
12_7182005	FGD3	0
12_7187492	FGD3	0
12_719297	LOC107054342	0
12_7195498	FGD3	0
12_720345	LOC107054342	0
12_7204563	FGD3	0
12_7204770	FGD3	0
12_7205439	FGD3	0
12_7332541	TMEM40L	731
12_7332555	TMEM40L	724
12_7340855	TMEM40L	0
12_7341790	TMEM40L	0
12_7341794	TMEM40L	0
12_7341802	TMEM40L	0
12_7341808	TMEM40L	0
12_7397253	DCP1A	0
12_7407438	DCP1A	0
12_7407554	DCP1A	0
12_7407968	DCP1A	0
12_7410359	DCP1A	0
12_7410361	DCP1A	0
12_7411398	DCP1A	0
12_7411432	DCP1A	0
12_7413665	DCP1A	718
12_7413684	DCP1A	737
12_7413994	DCP1A	1047
12_7414212	DCP1A	1266
12_7415940	CACNA1D	2520
12_7417662	CACNA1D	798
12_7422602	CACNA1D	0
12_7423312	CACNA1D	0
12_7423807	CACNA1D	0
12_7424424	CACNA1D	0
12_7460917	CACNA1D	0
12_7461855	CACNA1D	0
12_7463214	CACNA1D	0
12_7463325	CACNA1D	0
12_7464297	CACNA1D	0
12_7464996	CACNA1D	0
12_7466520	CACNA1D	0
12_7467839	CACNA1D	0
12_7467841	CACNA1D	0
12_7468511	CACNA1D	0
12_7470703	CACNA1D	0
12_7470714	CACNA1D	0
12_7470846	CACNA1D	0
12_7470856	CACNA1D	0
12_7471862	CACNA1D	0
12_7472957	CACNA1D	0
12_7476707	CACNA1D	0
12_7477043	CACNA1D	0
12_7477563	CACNA1D	0
12_7481118	CACNA1D	0
12_7481335	CACNA1D	0
12_7488328	CACNA1D	0
12_7488824	CACNA1D	0
12_7488941	CACNA1D	0
12_7494253	CACNA1D	0
12_7496012	CACNA1D	0
12_7496263	CACNA1D	0
12_7496266	CACNA1D	0
12_7497644	CACNA1D	0
12_7498647	CACNA1D	0
12_7498994	CACNA1D	0
12_7500583	CACNA1D	0
12_7501423	CACNA1D	0
12_7501741	CACNA1D	0
12_7501959	CACNA1D	0
12_7501991	CACNA1D	0
12_7502298	CACNA1D	0
12_7502361	CACNA1D	0
12_7504675	CACNA1D	0
12_7507103	CACNA1D	0
12_7508865	CACNA1D	0
12_7510047	CACNA1D	0
12_7510918	CACNA1D	0
12_7511116	CACNA1D	0
12_7511616	CACNA1D	0
12_7513272	CACNA1D	0
12_7664183	ACTR8	22898
12_7667893	ACTR8	26608
12_7668342	ACTR8	27056
12_7668565	ACTR8	27280
12_7668581	ACTR8	27296
12_7668598	ACTR8	27313
12_7669111	ACTR8	27826
12_775537	LOC107054342	0
12_776088	LOC107054342	0
12_776092	LOC107054342	0
12_776093	LOC107054342	0
12_776094	LOC107054342	0
12_7826299	CACNA2D3	0
12_7842218	CACNA2D3	0
12_7842237	CACNA2D3	0
12_7843762	CACNA2D3	0
12_7843889	CACNA2D3	0
12_7843907	CACNA2D3	0
12_7843912	CACNA2D3	0
12_7843915	CACNA2D3	0
12_7843926	CACNA2D3	0
12_7843929	CACNA2D3	0
12_7843954	CACNA2D3	0
12_7844902	CACNA2D3	0
12_7845053	CACNA2D3	0
12_7845669	CACNA2D3	0
12_7846138	CACNA2D3	0
12_7846609	CACNA2D3	0
12_7846626	CACNA2D3	0
12_7847387	CACNA2D3	0
12_7847460	CACNA2D3	0
12_7847768	CACNA2D3	0
12_7983527	CACNA2D3	0
12_7985424	CACNA2D3	0
12_7985488	CACNA2D3	0
12_7985851	CACNA2D3	0
12_7986401	CACNA2D3	0
12_7986405	CACNA2D3	0
12_7987393	CACNA2D3	0
12_7987430	CACNA2D3	0
12_7988392	CACNA2D3	0
12_7988502	CACNA2D3	0
12_7991136	CACNA2D3	0
12_7993465	CACNA2D3	0
12_8046093	CACNA2D3	0
12_8048241	CACNA2D3	0
12_8049564	CACNA2D3	0
12_8055463	CACNA2D3	0
12_8056033	CACNA2D3	0
12_8057290	CACNA2D3	0
12_8058216	CACNA2D3	0
12_8066063	CACNA2D3	0
12_8066280	CACNA2D3	0
12_8067028	CACNA2D3	0
12_8079158	CACNA2D3	0
12_8080130	CACNA2D3	0
12_8082783	CACNA2D3	0
12_8085465	CACNA2D3	0
12_8085736	CACNA2D3	0
12_8086316	CACNA2D3	0
12_8086329	CACNA2D3	0
12_8086330	CACNA2D3	0
12_8086341	CACNA2D3	0
12_812750	LOC101749582	0
12_873403	LOC101749582	55598
12_879317	LOC101749582	61511
12_879319	LOC101749582	61513
12_885999	LOC107054344	60319
12_894838	LOC107054344	51452
12_894868	LOC107054344	51450
12_896998	LOC107054344	49319
12_899007	LOC107054344	47311
12_919553	LOC107054344	26764
12_919574	LOC107054344	26739
12_919575	LOC107054344	26739
12_919576	LOC107054344	26739
12_919579	LOC107054344	26739
12_925189	LOC107054344	21129
12_925190	LOC107054344	21128
12_925192	LOC107054344	21126
12_926290	LOC107054344	20028
12_927262	LOC107054344	19056
12_927276	LOC107054344	19042
13_1015075	LOC107054461	8374
13_1062973	LOC112533427	6987
13_1159649	LOC107056929	0
13_1245987	LOC107054469	27838
13_1284394	LOC107054471	0
13_1284400	LOC107054471	0
13_1290440	LOC107054471	0
13_1290470	LOC107054471	0
13_1290501	LOC107054471	0
13_1290550	LOC107054471	0
13_1290568	LOC107054471	0
13_1290870	LOC107054471	148
13_1300021	LOC107054471	9299
13_1301298	LOC107054471	10575
13_1326552	LOC107054471	35830
13_1331268	LOC107054471	40545
13_1338297	LOC107054471	47574
13_1380913	LOC107054471	90191
13_1390404	LOC107054471	99681
13_1390411	LOC107054471	99688
13_1423064	LOC100859484	91645
13_1431013	LOC100859484	83697
13_1490142	LOC100859484	24569
13_1490898	LOC100859484	23812
13_1491539	LOC100859484	23172
13_1492072	LOC100859484	22639
13_1492204	LOC100859484	22507
13_1492250	LOC100859484	22461
13_1492268	LOC100859484	22442
13_1492277	LOC100859484	22434
13_1492298	LOC100859484	22413
13_1492340	LOC100859484	22371
13_1492374	LOC100859484	22337
13_1492463	LOC100859484	22248
13_1492509	LOC100859484	22197
13_1495389	LOC100859484	19321
13_1495463	LOC100859484	19248
13_1497190	LOC100859484	17520
13_15277198	SPOCK1	9489
13_15277200	SPOCK1	9487
13_16518532	JADE2	0
13_16518588	JADE2	0
13_16519494	JADE2	491
13_16535200	LOC112533435	6345
13_16541035	LOC112533435	509
13_16541038	LOC112533435	507
13_16541328	LOC112533435	216
13_16541329	LOC112533435	215
13_16541330	LOC112533435	215
13_16542603	LOC112533435	0
13_16542604	LOC112533435	0
13_16542727	LOC112533435	0
13_16544003	LOC112533435	0
13_16544460	LOC112533435	0
13_16546460	LOC112533435	0
13_16546583	LOC112533435	0
13_16546676	LOC112533435	0
13_16547719	LOC112533435	0
13_16548429	LOC112533435	0
13_16549587	LOC112533435	0
13_16549799	LOC112533435	0
13_16549918	LOC112533435	0
13_16550637	LOC112533435	0
13_16550639	LOC112533435	0
13_16550645	LOC112533435	0
13_16557779	UBE2B	1316
13_16567166	UBE2B	0
13_1692229	CXXC5	0
13_17119097	FSTL4	0
13_17383129	ACSL6	0
13_17387925	ACSL6	0
13_17399309	ACSL6	0
13_17471335	P4HA2	5140
13_17802669	AFF4	0
13_17803081	AFF4	0
13_17803971	AFF4	0
13_17804645	AFF4	0
13_17806096	AFF4	0
13_17806097	AFF4	0
13_17806722	AFF4	0
13_1787005	PSD2	36898
13_1789123	PSD2	34779
13_1789126	PSD2	34777
13_1793492	PSD2	30411
13_18129822	NR3C1	0
13_18133541	NR3C1	0
13_18134641	NR3C1	0
13_18135393	NR3C1	0
13_18137715	NR3C1	0
13_18138513	NR3C1	0
13_18138884	NR3C1	0
13_18143136	NR3C1	0
13_18143704	NR3C1	0
13_18144708	NR3C1	0
13_1995950	NRG2	0
13_2082332	PURA	0
13_2350603	LOC107054484	25086
13_2397836	LOC107054482	1398
13_2397838	LOC107054482	1398
13_2405717	LOC107054482	0
13_2446719	LOC112533403	0
13_2446723	LOC112533403	0
13_2449793	LOC112533403	0
13_2543851	LOC100857975	0
13_2543853	LOC100857975	0
13_2543869	LOC100857975	0
13_2543875	LOC100857975	0
13_2548491	LOC107056921	0
13_2548529	LOC107056921	0
13_2548689	LOC107056921	0
13_2549088	LOC107056921	0
13_2567100	LOC427618	663
13_2590939	LOC427618	24502
13_2591139	LOC427618	24702
13_2608100	LOC427618	41663
13_2608357	LOC427618	41920
13_2615655	LOC427618	49219
13_2615789	LOC427618	49353
13_2617902	LOC427618	51466
13_2619657	RELL2	52414
13_2726287	STARD10	11882
13_2739370	STARD10	24965
13_2740061	STARD10	25656
13_2741122	STARD10	26717
13_2741145	STARD10	26740
13_2741149	STARD10	26744
13_2741392	STARD10	26988
13_2741452	STARD10	27047
13_2742000	STARD10	27595
13_2742156	STARD10	27751
13_2744003	STARD10	29598
13_2746860	STARD10	32455
13_2746981	STARD10	32576
13_2750161	STARD10	35757
13_2750181	STARD10	35777
13_2751784	PCDH1	36028
13_3315235	SIL1	0
13_3318332	SIL1	0
13_3327942	SIL1	0
13_3328540	SIL1	0
13_3330945	SIL1	0
13_3330950	SIL1	0
13_3336406	SIL1	0
13_3336675	SIL1	0
13_3338395	SIL1	0
13_3338837	SIL1	0
13_3338854	SIL1	0
13_3339590	SIL1	0
13_3340542	SIL1	0
13_3340552	SIL1	0
13_3340593	SIL1	0
13_3340594	SIL1	0
13_3342123	CTNNA1	0
13_3342126	CTNNA1	0
13_3342137	CTNNA1	0
13_3342158	CTNNA1	0
13_3342921	CTNNA1	0
[truncated: 242,503+ more rows]
